# Supplementary material for: Bis(2,3,5-triphenyl­tetra­zolium) tetra­thio­cyanato­cobaltate(II)
Source: Acta Crystallogr Sect E Struct Rep Online. 2009 Oct 23;65(Pt 11):m1406–7. doi: 10.1107/S1600536809041464 (PMC2970988; doi:10.1107/S1600536809041464)
Supplement: Supplementary file 2 [file e-65-m1406-Isup2.hkl]

#
# h,k,l, Fc-squared, Fo-squared, sigma(Fo-squared) and status flag
#
data_I
_shelx_title '                                   concs4 in P 21/c'
_shelx_refln_list_code          4
_shelx_F_calc_maximum      671.24
_exptl_crystal_F_000      3656.00
_reflns_d_resolution_high  0.8400
 
loop_
 _symmetry_equiv_pos_as_xyz
 'x, y, z'
 '-x, y+1/2, -z+1/2'
 '-x, -y, -z'
 'x, -y-1/2, z-1/2'
 
_cell_length_a     9.5667
_cell_length_b    49.7156
_cell_length_c    18.9036
_cell_angle_alpha  90.000
_cell_angle_beta  102.810
_cell_angle_gamma  90.000
 
_shelx_F_squared_multiplier     1.000
 
loop_
 _refln_index_h
 _refln_index_k
 _refln_index_l
 _refln_F_squared_calc
 _refln_F_squared_meas
 _refln_F_squared_sigma
 _refln_observed_status
   1   0   0   104310.33   103102.45    926.55 o
   2   0   0     2846.30     2885.87    120.47 o
   3   0   0    12123.01    11871.63    288.75 o
   4   0   0     3262.05     2968.03    244.20 o
   5   0   0     7521.14     7624.05    152.41 o
   6   0   0     3053.42     2847.87    137.82 o
   7   0   0      962.19      898.86     50.57 o
   8   0   0     1796.20     2015.81     90.58 o
   9   0   0       10.32      -90.02     90.02 o
  10   0   0       16.19      -84.30     84.30 o
   1   1   0    14013.12    13671.96    153.30 o
   2   1   0     2301.14     2187.48     50.91 o
   3   1   0    13339.75    13434.27    192.47 o
   4   1   0    18537.96    18483.79    410.49 o
   5   1   0    19046.40    20625.10    292.95 o
   6   1   0       53.35       70.37     20.26 o
   7   1   0       24.68       80.61     25.87 o
   8   1   0      747.16      778.73     61.49 o
   9   1   0      141.07      155.75     62.19 o
  10   1   0      103.58      128.63     49.86 o
  11   1   0       13.71       51.15     72.11 o
   1   2   0     4971.31     4886.51     63.02 o
   2   2   0      460.03      523.68     25.19 o
   3   2   0     3652.42     3577.65     93.08 o
   4   2   0     4394.80     4247.87     90.97 o
   5   2   0     5406.25     5634.54     81.41 o
   6   2   0      500.32      479.28     27.06 o
   7   2   0      839.08      801.58     42.05 o
   8   2   0       41.45      -30.72     73.74 o
   9   2   0      250.74      273.03     49.33 o
  10   2   0      208.96      287.88    108.63 o
  11   2   0       37.54      -25.16     87.18 o
   1   3   0    23536.71    23984.63    241.92 o
   2   3   0     1733.01     1558.62     34.97 o
   3   3   0      281.95      330.02     34.53 o
   4   3   0     3037.84     2742.25    118.34 o
   5   3   0     3773.05     3744.20     76.63 o
   6   3   0      853.57      870.86     36.30 o
   7   3   0      315.79      243.79     27.93 o
   8   3   0        5.44       38.56     34.21 o
   9   3   0      154.32      185.14     82.77 o
  10   3   0        8.02      -53.53     86.48 o
  11   3   0       19.67       36.49     40.74 o
   0   4   0    10214.83    10466.14    149.25 o
   1   4   0       31.66       60.06     12.11 o
   2   4   0      692.90      600.60     27.49 o
   3   4   0      165.34      203.60     34.29 o
   4   4   0    10259.91    10500.50    124.96 o
   5   4   0     1210.35     1297.67     28.20 o
   6   4   0       88.26       50.45     28.24 o
   7   4   0     2324.73     2131.72     82.60 o
   8   4   0     3319.38     3711.76    105.58 o
   9   4   0       24.12       30.26     78.71 o
  10   4   0       49.25      105.02     67.46 o
  11   4   0       11.61        2.45     48.87 o
   1   5   0    26572.47    25991.54    232.24 o
   2   5   0    14182.50    13720.86    170.80 o
   3   5   0      652.07      767.03     41.86 o
   4   5   0     6816.36     6512.51    109.92 o
   5   5   0     2114.62     2199.06     53.75 o
   6   5   0     1927.97     1802.04     43.14 o
   7   5   0       16.21       33.95     26.47 o
   8   5   0       37.52       19.51     41.35 o
   9   5   0      339.57      294.57     51.30 o
  10   5   0       43.12        3.32     90.48 o
  11   5   0       64.45       60.88     51.68 o
   0   6   0        5.75        9.49     10.17 o
   1   6   0      744.73      867.29     19.90 o
   2   6   0   149086.91   146579.73   1653.10 o
   3   6   0     8177.82     7809.58    116.64 o
   4   6   0      565.29      530.72     18.81 o
   5   6   0      951.47      905.92     26.08 o
   6   6   0     1630.66     1701.49     74.06 o
   7   6   0      205.03      171.21     56.42 o
   8   6   0       45.81      -51.25     62.63 o
   9   6   0      575.20      638.62    107.88 o
  10   6   0      167.40      136.68     68.67 o
  11   6   0       28.33       -1.53     70.37 o
   1   7   0      518.43      420.05     15.53 o
   2   7   0     1246.60     1304.01     36.66 o
   3   7   0     7765.05     7439.91    111.16 o
   4   7   0     8037.65     7907.10     88.08 o
   5   7   0      269.16      235.68     19.63 o
   6   7   0     1568.90     1551.99     66.17 o
   7   7   0      462.80      447.17     36.62 o
   8   7   0       18.11       57.82     32.83 o
   9   7   0       17.96       -8.57    108.71 o
  10   7   0       12.34       36.20     60.27 o
  11   7   0        2.08       46.30     83.88 o
   1   8   0     9530.39     9593.95     98.59 o
   2   8   0      190.59      168.25     23.63 o
   3   8   0     1297.19     1231.33     43.68 o
   4   8   0     9051.24     9352.45    105.02 o
   5   8   0       97.39      162.52     26.18 o
   6   8   0     1298.32     1286.29     38.36 o
   7   8   0     2112.92     2316.25     70.66 o
   8   8   0      839.83      937.71     65.68 o
   9   8   0      354.70      542.48    248.40 o
  10   8   0      140.66      183.61    127.63 o
  11   8   0        0.40       -5.36     49.11 o
   1   9   0     4662.30     4703.22     61.29 o
   2   9   0    14096.45    13643.12    204.99 o
   3   9   0    15766.02    15772.73    217.80 o
   4   9   0    11222.20    11372.99    181.86 o
   5   9   0     8397.17     8886.39    105.62 o
   6   9   0       15.63       39.62     34.29 o
   7   9   0       39.00       33.22     32.49 o
   8   9   0        5.16       10.82     32.88 o
   9   9   0       15.38        9.37     83.40 o
  10   9   0       47.21      -10.31     87.04 o
   0  10   0      206.85      235.51     39.53 o
   1  10   0    52595.27    52651.67    502.06 o
   2  10   0     3505.50     3819.72     58.21 o
   3  10   0    67919.54    70727.08    891.73 o
   4  10   0      619.55      607.47     20.43 o
   5  10   0     1145.68     1312.98     33.56 o
   6  10   0      325.22      335.17     32.25 o
   7  10   0      160.03      192.18     51.42 o
   8  10   0       50.88       84.51     33.73 o
   9  10   0      401.23      414.54     63.77 o
  10  10   0        0.84      157.60     91.74 o
   1  11   0      323.18      234.98     20.12 o
   2  11   0     3489.27     3291.04     53.09 o
   3  11   0      727.44      724.11     37.49 o
   4  11   0     5385.87     5315.63     60.20 o
   5  11   0     1200.96     1176.18     31.47 o
   6  11   0      410.96      358.97     34.60 o
   7  11   0       44.05       61.46     36.66 o
   8  11   0      295.77      180.41     37.56 o
   9  11   0        6.89      -71.58     71.58 o
  10  11   0        0.91      -15.58     65.90 o
   0  12   0     2938.21     3557.90     64.50 o
   1  12   0    25424.45    25123.98    287.97 o
   2  12   0     9249.36     9285.69    101.06 o
   3  12   0      567.78      589.49     38.70 o
   4  12   0     8569.46     9348.00    110.67 o
   5  12   0     2223.08     2216.16     46.88 o
   6  12   0      351.80      420.31     31.16 o
   7  12   0     3581.78     3779.39    160.24 o
   8  12   0     1205.64     1479.22     85.90 o
   9  12   0      167.32      150.56     71.99 o
  10  12   0        1.57       39.09     75.34 o
   1  13   0     4231.54     4157.55     57.46 o
   2  13   0      481.75      559.86     24.48 o
   3  13   0     5140.18     4825.22    105.84 o
   4  13   0      211.83      307.89     18.66 o
   5  13   0       27.56       15.34     18.54 o
   6  13   0       11.72       19.39     29.58 o
   7  13   0      147.17      151.78     43.80 o
   8  13   0      874.79     1082.37     67.46 o
   9  13   0      309.50      416.21     44.53 o
  10  13   0        3.73       40.35     59.50 o
   0  14   0        7.33        1.92     25.84 o
   1  14   0     4024.06     4176.77     55.47 o
   2  14   0     3731.65     3547.39     51.61 o
   3  14   0    22206.64    22257.60    260.21 o
   4  14   0     1053.02      971.48     25.21 o
   5  14   0     3371.63     3543.46     52.68 o
   6  14   0      454.60      437.32     36.49 o
   7  14   0      103.70      112.25     35.84 o
   8  14   0       81.77       99.95     43.92 o
   9  14   0      182.07      177.62     44.23 o
  10  14   0       40.67        8.40     46.15 o
   1  15   0     5295.41     4866.54     66.00 o
   2  15   0     4688.29     4533.29     60.08 o
   3  15   0      392.97      440.23     17.49 o
   4  15   0      339.98      354.46     21.60 o
   5  15   0      354.90      369.82     21.67 o
   6  15   0     1867.79     1837.68     86.14 o
   7  15   0     1368.54     1467.96     73.47 o
   8  15   0     1066.39     1082.71     87.89 o
   9  15   0       11.66      -59.23     71.44 o
  10  15   0        4.83       30.96     57.63 o
   0  16   0     2806.89     2497.80     88.08 o
   1  16   0     3944.38     3688.15     55.83 o
   2  16   0     4138.03     4079.03     63.74 o
   3  16   0     3311.09     3440.27     44.77 o
   4  16   0     9510.98    10046.46    145.10 o
   5  16   0     3091.82     2998.26     51.88 o
   6  16   0      260.64      283.97     34.26 o
   7  16   0      133.60       47.15     46.69 o
   8  16   0      442.77      426.91     43.14 o
   9  16   0        0.22       -3.06     72.77 o
  10  16   0        9.87       13.05     40.74 o
   1  17   0     6700.78     6546.19     95.89 o
   2  17   0    10121.52     9565.63    121.52 o
   3  17   0     4434.54     4321.15     57.82 o
   4  17   0     4443.31     4142.07     57.90 o
   5  17   0     2972.41     3128.71     75.75 o
   6  17   0     1761.50     1730.68     49.04 o
   7  17   0      441.18      395.71     58.89 o
   8  17   0       34.69       30.04     46.69 o
   9  17   0       66.87      140.73     43.51 o
  10  17   0        9.66       15.97     41.15 o
   0  18   0     3514.65     3700.63     78.18 o
   1  18   0    10811.25    10581.25    139.45 o
   2  18   0       12.34       -8.71     90.99 o
   3  18   0    25433.12    25666.15    276.11 o
   4  18   0      131.14      162.72     24.75 o
   5  18   0     2558.62     2746.52     78.08 o
   6  18   0       15.72      -12.04     53.87 o
   7  18   0        5.01       -0.82     54.67 o
   8  18   0      195.39      143.77     46.05 o
   9  18   0       18.84       49.67     44.31 o
  10  18   0       25.31       30.69     61.83 o
   1  19   0     5027.22     4688.29     64.98 o
   2  19   0     2701.69     2570.62     44.04 o
   3  19   0      394.07      391.80     19.44 o
   4  19   0      563.01      722.04     24.12 o
   5  19   0      257.65      184.27     27.71 o
   6  19   0      366.58      483.18     56.17 o
   7  19   0       34.47       28.12     36.20 o
   8  19   0      770.47      912.96     61.71 o
   9  19   0      188.07      247.79     47.07 o
  10  19   0       21.31       16.57     19.46 o
   0  20   0     1741.42     1455.93     62.58 o
   1  20   0     4337.07     3793.88     71.24 o
   2  20   0      932.30      923.39     24.17 o
   3  20   0     1249.17     1113.89     26.84 o
   4  20   0      102.45      106.33     18.32 o
   5  20   0       80.16       84.30     57.46 o
   6  20   0      514.65      529.28     55.64 o
   7  20   0     1499.47     1488.49     80.78 o
   8  20   0       36.26       75.37     37.76 o
   9  20   0      237.81      212.32     44.74 o
  10  20   0        4.76       41.03     35.47 o
   1  21   0    13790.95    14021.96    146.49 o
   2  21   0       48.72       53.99     14.70 o
   3  21   0      118.19      189.56     20.19 o
   4  21   0    12063.27    12388.29    161.43 o
   5  21   0     2408.36     2630.70     88.64 o
   6  21   0     2648.41     2695.51    117.64 o
   7  21   0       42.09       65.17     33.46 o
   8  21   0      378.59      307.24     40.81 o
   9  21   0      121.67       94.85     41.35 o
  10  21   0      173.50       53.14     33.27 o
   0  22   0        6.79       15.21     17.71 o
   1  22   0       64.04      103.61     19.31 o
   2  22   0     1294.30     1272.92     29.89 o
   3  22   0     8738.13     9539.89    117.27 o
   4  22   0      116.22      105.45     21.67 o
   5  22   0      134.27      122.10     28.22 o
   6  22   0      138.04      135.86     35.62 o
   7  22   0      393.68      261.28     42.32 o
   8  22   0       11.84        8.23     39.50 o
   9  22   0      241.91      155.39     74.27 o
  10  22   0       13.78        1.31     11.89 o
   1  23   0      387.60      346.16     16.94 o
   2  23   0     2802.55     2910.06     45.45 o
   3  23   0     5689.85     6211.46     75.88 o
   4  23   0     2594.68     2648.46     59.57 o
   5  23   0     5031.47     5256.74    104.14 o
   6  23   0      680.53      642.48     40.74 o
   7  23   0        1.32        9.22     39.33 o
   8  23   0      147.54      151.73     42.10 o
   9  23   0       21.37        2.62     41.44 o
  10  23   0        7.39       14.41     17.28 o
   0  24   0      105.30       18.64     26.52 o
   1  24   0       10.54       33.46     14.29 o
   2  24   0     2365.16     2400.94     42.78 o
   3  24   0      691.32      619.31     23.42 o
   4  24   0     2636.02     2540.19     73.72 o
   5  24   0      759.25      798.36     40.74 o
   6  24   0     3498.22     3625.48    117.59 o
   7  24   0     1419.04     1590.06     80.87 o
   8  24   0      402.15      392.60     41.47 o
   9  24   0      100.91       57.02     49.79 o
  10  24   0        2.09       -2.84     33.17 o
   1  25   0     5023.60     5541.61    100.14 o
   2  25   0     7559.99     7493.19    105.41 o
   3  25   0     4603.85     4893.84     79.61 o
   4  25   0     2147.54     2295.70     56.29 o
   5  25   0      804.37      889.13     45.50 o
   6  25   0      334.81      353.29     35.60 o
   7  25   0     2308.35     2361.17    118.12 o
   8  25   0       29.45      -42.00    126.98 o
   9  25   0       10.42      -24.70     61.07 o
  10  25   0        0.29       20.67     17.11 o
   0  26   0      157.08      226.10     45.91 o
   1  26   0     1426.15     1562.01     34.46 o
   2  26   0     6367.11     6451.48     83.06 o
   3  26   0     6788.46     6908.19    101.38 o
   4  26   0       82.09       60.03     24.02 o
   5  26   0     1877.67     1943.14     57.26 o
   6  26   0      264.97      201.15     57.09 o
   7  26   0       31.57       73.52     48.92 o
   8  26   0        2.63      -19.14    116.01 o
   9  26   0        0.26       44.84     26.57 o
   1  27   0      815.87      805.59     28.80 o
   2  27   0      908.93      961.63     30.33 o
   3  27   0        2.33      -14.97     47.05 o
   4  27   0       27.82        9.54     32.71 o
   5  27   0      816.97      850.62     52.00 o
   6  27   0      309.81      375.91     38.22 o
   7  27   0        2.04       36.59     44.84 o
   8  27   0        0.19       57.46     41.37 o
   9  27   0      265.87      149.59     30.96 o
   0  28   0     1517.07     1501.33     47.68 o
   1  28   0      165.55      142.87     26.79 o
   2  28   0     1960.17     1721.67     50.18 o
   3  28   0      647.96      647.43     32.51 o
   4  28   0      929.73      926.47     76.82 o
   5  28   0      754.25      750.07     42.71 o
   6  28   0      106.68       81.67     55.71 o
   7  28   0     1139.74     1326.26     86.58 o
   8  28   0       19.48       94.03     41.57 o
   9  28   0       10.66       42.49     46.52 o
   1  29   0    12747.49    13420.29    184.68 o
   2  29   0     1334.39     1374.45     32.30 o
   3  29   0     2911.66     2803.68     76.43 o
   4  29   0     1694.49     1973.10     63.79 o
   5  29   0       80.35       94.61     40.79 o
   6  29   0       47.19       50.30     43.63 o
   7  29   0      169.17      113.56     42.92 o
   8  29   0       80.38       60.98     58.53 o
   9  29   0       23.54       -4.05     73.47 o
   0  30   0        1.83      -11.40     54.74 o
   1  30   0      924.19      941.66     30.60 o
   2  30   0       45.57       42.22     20.29 o
   3  30   0     2087.74     2138.25     46.49 o
   4  30   0       45.90       22.61     29.26 o
   5  30   0        7.79       41.01     37.83 o
   6  30   0       28.27       -2.79     71.41 o
   7  30   0       44.91      127.53     43.56 o
   8  30   0        7.83       33.49     63.02 o
   9  30   0        0.65       12.64     27.64 o
   1  31   0      515.80      541.42     27.86 o
   2  31   0     1947.77     1820.46     42.92 o
   3  31   0     2850.30     2821.86     64.57 o
   4  31   0        4.77      -50.47     51.90 o
   5  31   0      370.09      293.29     55.83 o
   6  31   0        0.37       -3.79     62.85 o
   7  31   0        0.04       52.61     43.77 o
   8  31   0      102.69       89.34     57.19 o
   9  31   0       61.09       96.45     37.68 o
   0  32   0    53518.96    56792.77   1748.39 o
   1  32   0     5732.16     5996.16     93.42 o
   2  32   0     1047.86      981.31     31.88 o
   3  32   0      135.81      149.45     22.86 o
   4  32   0      709.62      745.05     39.21 o
   5  32   0       35.33       53.55     39.24 o
   6  32   0        6.67       11.94     36.91 o
   7  32   0      578.77      596.96     50.69 o
   8  32   0      402.58      467.19     46.35 o
   9  32   0        1.91      -10.58     64.59 o
   1  33   0     2137.94     2198.01     49.84 o
   2  33   0     1144.85     1091.67     35.04 o
   3  33   0     2005.33     2014.89     56.29 o
   4  33   0     2587.51     2763.82     61.95 o
   5  33   0      649.52      647.60     42.61 o
   6  33   0      443.91      371.25     62.17 o
   7  33   0      146.84      155.90     65.66 o
   8  33   0       18.77      -13.44     50.71 o
   9  33   0       78.64       28.46     34.43 o
   0  34   0      958.87     1127.60     78.23 o
   1  34   0      251.29      278.51     28.15 o
   2  34   0     3959.83     4240.05     84.32 o
   3  34   0      396.00      392.31     34.82 o
   4  34   0      119.79      163.03     37.59 o
   5  34   0     1442.26     1409.29     62.12 o
   6  34   0      386.46      401.02     53.04 o
   7  34   0       78.10       61.78     39.58 o
   8  34   0       37.63       13.71     24.63 o
   9  34   0       75.47       14.70     19.70 o
   1  35   0      979.26     1012.18     33.36 o
   2  35   0      494.53      529.60     56.61 o
   3  35   0      106.63       99.82     58.67 o
   4  35   0      350.94      331.50     77.67 o
   5  35   0       19.24      -12.96     63.99 o
   6  35   0      205.43      222.26     56.80 o
   7  35   0      201.04      123.00     39.31 o
   8  35   0        0.58       13.93     31.81 o
   0  36   0      211.13      133.77     72.79 o
   1  36   0       20.78       34.02     22.91 o
   2  36   0      320.38      355.04     32.78 o
   3  36   0       36.30       19.70     31.62 o
   4  36   0      767.39      787.65     52.17 o
   5  36   0      812.42      833.56     50.25 o
   6  36   0       10.18      -14.61     57.94 o
   7  36   0       71.37       27.86     32.03 o
   8  36   0       37.21      -15.70     44.14 o
   1  37   0      358.06      376.95     30.40 o
   2  37   0     2056.55     2139.24    112.95 o
   3  37   0      200.07      196.93     50.37 o
   4  37   0      863.18      880.98     54.67 o
   5  37   0     1150.17     1289.45     56.51 o
   6  37   0      611.20      654.47     75.66 o
   7  37   0      175.40      101.40     35.23 o
   8  37   0        4.27       17.32     38.56 o
   0  38   0      249.03      222.92     42.71 o
   1  38   0       69.23       49.67     25.89 o
   2  38   0     5467.57     6116.32    134.43 o
   3  38   0     1564.69     1707.43     68.84 o
   4  38   0       92.72      107.95     57.31 o
   5  38   0      858.96      876.78     65.44 o
   6  38   0        5.65        4.34     44.79 o
   7  38   0       21.40       59.96     41.52 o
   8  38   0        1.90       13.22     17.83 o
   1  39   0      928.27      945.33     37.51 o
   2  39   0     1833.16     2111.53     81.09 o
   3  39   0       14.29       37.37     46.25 o
   4  39   0     3533.33     4156.80     98.51 o
   5  39   0       58.07       67.07     43.82 o
   6  39   0       38.73       58.21     39.33 o
   7  39   0      100.68       24.92     32.66 o
   8  39   0       24.67      -21.21     27.52 o
   0  40   0     3131.92     3352.62    122.88 o
   1  40   0     3009.39     3089.93     71.07 o
   2  40   0       57.38      104.60     37.80 o
   3  40   0       14.65       46.66     41.98 o
   4  40   0       73.07      135.52     70.00 o
   5  40   0        8.47        3.28     34.80 o
   6  40   0       41.75       47.39     43.85 o
   7  40   0      289.33       67.14     47.29 o
   8  40   0      150.90       32.85     24.90 o
   1  41   0       29.77       99.87     31.45 o
   2  41   0        0.56       -3.20     53.87 o
   3  41   0      196.21      158.33     53.12 o
   4  41   0      693.29      781.61     46.03 o
   5  41   0        4.14       35.52     76.36 o
   6  41   0      184.98      230.61     46.59 o
   7  41   0       48.93        4.59     18.44 o
   8  41   0        5.19       -9.80     21.62 o
   0  42   0      116.26      100.16     60.22 o
   1  42   0       82.13       85.31     30.91 o
   2  42   0      229.40      206.93     36.81 o
   3  42   0      156.63      238.57     43.94 o
   4  42   0        6.72      109.82     61.41 o
   5  42   0       45.36      117.25     71.48 o
   6  42   0       97.24      115.48     42.51 o
   7  42   0       16.88        0.05     36.64 o
   1  43   0        4.33       12.96     31.76 o
   2  43   0      161.54      158.81     42.22 o
   3  43   0        1.43       15.26     32.05 o
   4  43   0      775.45      755.94     94.63 o
   5  43   0       61.30       64.71     40.93 o
   6  43   0        0.16       17.03     32.61 o
   7  43   0        4.93       -5.00     43.12 o
   0  44   0     4098.08     4575.34    260.92 o
   1  44   0      192.48      201.76     35.28 o
   2  44   0      364.29      393.65     45.35 o
   3  44   0      211.67      197.47     37.37 o
   4  44   0      163.86      265.21     58.07 o
   5  44   0        3.26        2.31     59.64 o
   6  44   0      199.82      170.58    113.97 o
   7  44   0       89.93      -12.45     65.78 o
   1  45   0        9.98      -32.01     65.00 o
   2  45   0      340.73      398.64     45.06 o
   3  45   0     1037.54     1125.81     51.90 o
   4  45   0       55.91       78.59     53.41 o
   5  45   0       51.63       44.65     57.43 o
   6  45   0      592.06      430.33    134.74 o
   7  45   0      140.32      456.95    410.39 o
   0  46   0      110.16       66.53     41.81 o
   1  46   0      224.13      253.71     55.61 o
   2  46   0      351.87      411.72     33.70 o
   3  46   0       67.27      106.67     60.20 o
   4  46   0        8.44      -30.86     63.38 o
   5  46   0      166.63      186.62     55.61 o
   6  46   0        4.75        4.63     22.20 o
   1  47   0      653.90      757.74     46.61 o
   2  47   0       12.15       84.47     47.95 o
   3  47   0      751.19      714.35     43.82 o
   4  47   0       31.97       57.48     36.25 o
   5  47   0       13.72       14.19     51.71 o
   6  47   0       22.95      -39.79     42.75 o
   0  48   0       79.53      -11.72     94.66 o
   1  48   0      118.57      136.15     55.78 o
   2  48   0       20.40       21.89     59.59 o
   3  48   0      127.76      251.72     55.64 o
   4  48   0      400.33      513.10     60.56 o
   5  48   0       12.74       20.38     40.11 o
   6  48   0        6.98       34.26     21.52 o
   1  49   0      116.36      103.39     57.77 o
   2  49   0      586.87      658.93     65.15 o
   3  49   0      348.42      368.17     49.82 o
   4  49   0        4.06       28.75     42.37 o
   5  49   0        4.38       -5.02     52.97 o
   6  49   0       45.42      -30.33     42.80 o
   0  50   0       38.90       71.24     44.50 o
   1  50   0       26.33       30.72     44.67 o
   2  50   0       25.73       63.09     46.56 o
   3  50   0      230.90      305.54     46.30 o
   4  50   0      158.44      105.16     60.22 o
   5  50   0       83.42        8.15     56.08 o
   1  51   0        0.37      -30.09     74.15 o
   2  51   0      104.34      125.04     44.43 o
   3  51   0        2.28       35.28     46.44 o
   4  51   0      146.38      211.71     77.57 o
   5  51   0       35.05      149.45     55.86 o
   0  52   0     1478.27     1686.34     96.55 o
   1  52   0      435.13      459.09     99.95 o
   2  52   0        6.31       59.23     44.60 o
   3  52   0       56.93      101.72     47.78 o
   4  52   0        7.98      -20.12     75.56 o
   5  52   0        6.74      -67.84    174.78 o
   1  53   0      568.13      515.48     59.72 o
   2  53   0      110.35      158.74     40.93 o
   3  53   0        0.19      -21.09    118.56 o
   4  53   0       20.88       26.91     33.32 o
   0  54   0      104.49      119.77     88.15 o
   1  54   0       35.45       -8.35    101.77 o
   2  54   0      133.80      131.90     83.35 o
   3  54   0      110.82      123.31     40.55 o
   4  54   0       23.35        4.00     73.06 o
   1  55   0        0.23      -33.12     74.25 o
   2  55   0       51.62       27.10     39.24 o
   3  55   0       25.44       51.95     35.64 o
   4  55   0       45.67       82.21     49.55 o
   0  56   0       16.03      187.74     90.05 o
   1  56   0       74.10       86.09     44.84 o
   2  56   0       51.46      -44.28    202.05 o
   3  56   0       32.38      105.24    135.42 o
   1  57   0        3.12       46.88     56.34 o
   2  57   0        3.73       15.72     28.46 o
   0  58   0       94.92       30.26     62.92 o
   1  58   0        0.38       -8.40     56.54 o
   2  58   0       85.12       63.96    109.53 o
 -11   1   1        6.33      -81.58     93.08 o
 -10   1   1       80.26       98.32     88.10 o
  -9   1   1       33.58       80.22     69.57 o
  -8   1   1      212.01      151.34     31.74 o
  -7   1   1       25.83       37.12     24.65 o
  -6   1   1     2249.18     2226.21     59.67 o
  -5   1   1      437.09      449.58     24.90 o
  -4   1   1       33.53       17.20     41.74 o
  -3   1   1     1039.95     1069.97     50.20 o
  -2   1   1    13048.32    12539.90    194.68 o
  -1   1   1    31308.94    31427.96    318.67 o
   1   1   1     4641.78     4655.42     71.92 o
   2   1   1      772.56      721.80     35.06 o
   3   1   1     2337.74     2492.93     73.18 o
   4   1   1     1896.35     1737.06     31.11 o
   5   1   1     2822.41     2809.58     46.59 o
   6   1   1      914.38      914.05     39.33 o
   7   1   1     2740.69     3217.44     67.67 o
   8   1   1      263.73      307.89     55.27 o
   9   1   1      161.49      217.41     48.17 o
  10   1   1       17.44      -86.36     86.36 o
 -11   2   1        0.53       -4.61     90.53 o
 -10   2   1        2.85       16.55     64.11 o
  -9   2   1       18.83       50.30     49.72 o
  -8   2   1      139.62      154.08     35.84 o
  -7   2   1      816.73      828.23     34.80 o
  -6   2   1     1297.98     1208.45     46.10 o
  -5   2   1      969.63      988.44     29.85 o
  -4   2   1      319.74      217.36     50.47 o
  -3   2   1    28300.75    27530.69    437.18 o
  -2   2   1     9892.66     9317.19    136.49 o
  -1   2   1     5372.53     5016.35     56.49 o
   0   2   1      138.64      101.94     11.23 o
   1   2   1       52.25       70.90     12.45 o
   2   2   1    10167.02     9797.48    113.17 o
   3   2   1     8649.17     7674.13    118.97 o
   4   2   1       52.87       48.94     11.06 o
   5   2   1    13379.66    14076.82    230.95 o
   6   2   1      158.45      155.34     31.81 o
   7   2   1      362.33      256.31     38.34 o
   8   2   1      211.01      199.09     48.26 o
   9   2   1      344.54      378.94     53.09 o
  10   2   1       23.00      -81.38     83.18 o
 -11   3   1        7.70      -74.20     74.20 o
 -10   3   1      162.08      282.73     74.88 o
  -9   3   1      209.45      199.53     55.57 o
  -8   3   1     1368.79     1603.02     72.77 o
  -7   3   1      587.70      574.17     32.44 o
  -6   3   1     1583.75     1469.05     51.39 o
  -5   3   1     1557.21     1648.81     38.77 o
  -4   3   1     3338.64     3296.43     72.96 o
  -3   3   1        8.48        4.61     30.09 o
  -2   3   1     3466.16     3422.58     68.81 o
  -1   3   1    14275.86    14175.89    145.66 o
   0   3   1       26.54       16.40      4.10 o
   1   3   1     2756.73     2661.61     39.31 o
   2   3   1     1257.62     1125.44     56.15 o
   3   3   1      758.24      802.92     40.76 o
   4   3   1      885.64      826.70     20.16 o
   5   3   1      538.11      587.79     24.90 o
   6   3   1     2821.05     2924.84     98.15 o
   7   3   1      217.84      233.26     61.34 o
   8   3   1        4.45       97.06     50.64 o
   9   3   1      235.91      292.44     90.26 o
  10   3   1       34.71      -25.72     84.15 o
 -11   4   1       33.71       18.39     69.57 o
 -10   4   1       24.79      100.89     63.50 o
  -9   4   1      243.59      394.79     62.41 o
  -8   4   1      234.54      238.16     57.70 o
  -7   4   1      421.14      392.17     60.61 o
  -6   4   1        7.38      -29.24     58.09 o
  -5   4   1     5773.62     5926.81     78.62 o
  -4   4   1     3341.69     3184.32     86.24 o
  -3   4   1      991.25     1029.31     46.37 o
  -2   4   1     1041.84      970.80     41.57 o
  -1   4   1    50415.98    50768.46    433.42 o
   0   4   1      114.41       67.80      5.61 o
   1   4   1    16411.09    15645.55    184.17 o
   2   4   1        0.28       -1.75     50.28 o
   3   4   1     7404.82     6993.39    197.08 o
   4   4   1     5288.27     5630.44     82.28 o
   5   4   1       23.07       30.74     16.14 o
   6   4   1        1.39      -12.50     40.30 o
   7   4   1      706.28      736.36     56.17 o
   8   4   1        7.36      -56.25     72.75 o
   9   4   1       62.43       38.77     46.49 o
  10   4   1        0.10       59.52     90.53 o
 -11   5   1       58.39      101.55    136.08 o
 -10   5   1      150.56      137.17    138.19 o
  -9   5   1        5.98       99.34     42.32 o
  -8   5   1      329.78      408.11     51.97 o
  -7   5   1      183.42      180.53     37.12 o
  -6   5   1     1029.77     1130.66     60.18 o
  -5   5   1      591.01      552.31     22.64 o
  -4   5   1     5001.19     4804.89     86.02 o
  -3   5   1     6759.13     6436.88    111.25 o
  -2   5   1    63627.08    62704.19    574.95 o
  -1   5   1     6197.70     6503.14     63.62 o
   0   5   1        4.14       10.68      6.48 o
   1   5   1      595.33      426.86     17.74 o
   2   5   1     8350.06     8490.37    113.70 o
   3   5   1     5457.33     5297.26     88.91 o
   4   5   1     6205.66     6038.01     93.30 o
   5   5   1      154.28      128.36     18.71 o
   6   5   1     1153.92     1151.38     47.27 o
   7   5   1      205.03      218.11     38.44 o
   8   5   1        9.95       39.26     52.10 o
   9   5   1        0.23      -37.20     67.43 o
  10   5   1      146.90      112.08     60.32 o
 -11   6   1        2.02       90.56     88.78 o
 -10   6   1      114.10      158.91    109.80 o
  -9   6   1       79.90       57.58     39.99 o
  -8   6   1      224.71      253.91     38.46 o
  -7   6   1      451.18      488.57     39.11 o
  -6   6   1     1314.20     1273.12     32.59 o
  -5   6   1      286.62      182.59     19.17 o
  -4   6   1     2768.14     2822.17     43.65 o
  -3   6   1     5344.32     5176.18    101.86 o
  -2   6   1   450561.81   454859.75   4282.71 o
  -1   6   1     3636.03     3077.78     38.24 o
   0   6   1        6.24       -7.81     24.65 o
   1   6   1     6057.22     5445.42     59.96 o
   2   6   1     9161.90     8914.37    134.13 o
   3   6   1     5826.68     5521.69     93.78 o
   4   6   1       34.59       38.68     10.19 o
   5   6   1      759.76      824.54     39.41 o
   6   6   1      438.17      426.40     24.34 o
   7   6   1      272.38      292.32     52.46 o
   8   6   1     1046.57     1194.45     70.39 o
   9   6   1      679.58      727.45     56.56 o
  10   6   1      285.38      330.70     65.88 o
 -11   7   1        2.19      148.33    130.45 o
 -10   7   1      228.35      247.26     64.69 o
  -9   7   1       56.87      139.18     44.31 o
  -8   7   1       71.02       49.40     44.50 o
  -7   7   1      113.57      159.25     28.61 o
  -6   7   1     1689.11     1644.32     45.76 o
  -5   7   1     3733.20     3708.44     58.53 o
  -4   7   1      960.17      764.26     20.58 o
  -3   7   1      390.16      464.91     37.78 o
  -2   7   1   115300.13   111694.86    899.20 o
  -1   7   1     7063.55     7145.77     75.61 o
   0   7   1       24.49       19.48      8.88 o
   1   7   1      653.39      612.39     21.18 o
   2   7   1    54971.20    54879.43    524.38 o
   3   7   1    40070.74    38895.94    443.61 o
   4   7   1     2034.38     1773.50     31.57 o
   5   7   1     1302.24     1180.11     41.25 o
   6   7   1      788.63      696.20     39.43 o
   7   7   1       14.04       12.35     32.71 o
   8   7   1       45.35       17.30     53.26 o
   9   7   1       17.10       -6.55     66.90 o
  10   7   1       27.48       10.89     86.67 o
 -11   8   1        5.07      -36.32     84.88 o
 -10   8   1       29.77       55.13     74.49 o
  -9   8   1      415.31      270.82     69.28 o
  -8   8   1     1693.21     1735.50    102.69 o
  -7   8   1     1387.45     1516.42     58.11 o
  -6   8   1      233.53      209.21     23.00 o
  -5   8   1    14722.54    15103.38    193.41 o
  -4   8   1     2851.36     2679.35     40.28 o
  -3   8   1       13.94        2.33     30.11 o
  -2   8   1      443.58      414.15     21.89 o
  -1   8   1      589.44      568.25     14.80 o
   0   8   1    22666.76    21414.72    219.91 o
   1   8   1    37328.65    37023.56    326.12 o
   2   8   1    11026.67    10904.70    183.56 o
   3   8   1    11340.00    11443.65    139.55 o
   4   8   1     1001.79      905.46     24.51 o
   5   8   1      948.25      911.14     27.95 o
   6   8   1     1698.00     1669.65     60.10 o
   7   8   1      207.77      187.66     40.74 o
   8   8   1       84.55       75.10     43.80 o
   9   8   1       87.21       75.10     47.95 o
  10   8   1       51.93       30.14     65.59 o
 -11   9   1       91.94      -93.05     93.05 o
 -10   9   1       52.17      102.71     61.22 o
  -9   9   1       13.67       12.76     40.76 o
  -8   9   1        4.88       15.17     36.47 o
  -7   9   1      121.82       89.73     33.68 o
  -6   9   1      503.29      526.37     27.30 o
  -5   9   1     2281.17     2473.73     41.93 o
  -4   9   1     6185.29     6655.43     79.13 o
  -3   9   1    18911.35    19517.78    242.62 o
  -2   9   1    17947.45    17345.07    193.44 o
  -1   9   1    29250.60    29161.76    266.64 o
   0   9   1      788.33      691.54     26.62 o
   1   9   1    24005.30    23031.45    235.46 o
   2   9   1     9746.43     9684.65    114.02 o
   3   9   1     3377.42     3285.00     67.55 o
   4   9   1     1608.37     1433.46     26.81 o
   5   9   1        8.56       21.01     16.38 o
   6   9   1      110.55      112.54     33.99 o
   7   9   1      659.02      784.21     47.17 o
   8   9   1       51.83       19.58     45.84 o
   9   9   1       45.80      -11.06     67.31 o
  10   9   1      122.62       64.40     60.81 o
 -11  10   1        8.43      -30.16     82.01 o
 -10  10   1      807.70     1266.52    108.24 o
  -9  10   1      623.93      555.66     83.37 o
  -8  10   1       77.47       66.32     37.97 o
  -7  10   1     1539.70     1645.82     80.36 o
  -6  10   1     2639.16     2780.63     61.63 o
  -5  10   1     1338.82     1286.97     29.65 o
  -4  10   1        5.88       12.96     15.46 o
  -3  10   1      256.84      188.54     37.80 o
  -2  10   1     2622.46     2589.60     41.76 o
  -1  10   1     9113.11     9135.91    106.30 o
   0  10   1       66.64       58.02     15.55 o
   1  10   1     5223.77     4916.65     55.23 o
   2  10   1    93212.73    92938.04    972.50 o
   3  10   1    18316.17    17163.65    295.79 o
   4  10   1     1197.05     1192.97     24.90 o
   5  10   1    10386.96    10762.83    143.19 o
   6  10   1     6615.13     6819.02    145.42 o
   7  10   1        0.98      -25.65     63.77 o
   8  10   1       47.15       10.02     39.50 o
   9  10   1       90.48       96.55     52.58 o
  10  10   1        2.27      -34.24     62.07 o
 -11  11   1       12.07       36.18     44.50 o
 -10  11   1       73.00      224.23     89.42 o
  -9  11   1      479.06      411.33     71.94 o
  -8  11   1      304.04      209.79     41.20 o
  -7  11   1       21.61       67.72     40.76 o
  -6  11   1     3006.70     3006.46    108.12 o
  -5  11   1     8183.37     8022.86    106.33 o
  -4  11   1       17.70       21.69     17.74 o
  -3  11   1      640.25      469.11     31.13 o
  -2  11   1     1304.37     1316.79     29.82 o
  -1  11   1    17752.57    18022.54    190.60 o
   0  11   1     1859.06     1679.23     31.59 o
   1  11   1    46613.65    46490.82    472.87 o
   2  11   1    30808.29    30113.88    306.90 o
   3  11   1     4732.01     4464.53     95.53 o
   4  11   1     5333.61     5511.11     74.15 o
   5  11   1       20.54       62.82     18.44 o
   6  11   1     3781.12     4126.69    129.43 o
   7  11   1      153.85      160.51     56.49 o
   8  11   1        3.52       -6.43     76.68 o
   9  11   1      107.90       91.79     60.86 o
  10  11   1       82.28      114.46     89.39 o
 -10  12   1       47.60      180.02     72.28 o
  -9  12   1       28.36       15.21     38.61 o
  -8  12   1      426.61      360.31     50.96 o
  -7  12   1      107.53       30.94     33.85 o
  -6  12   1      566.79      548.31     31.30 o
  -5  12   1     2130.91     2035.88     38.99 o
  -4  12   1     7431.66     8010.63     97.08 o
  -3  12   1     3694.30     3681.72     58.67 o
  -2  12   1      454.52      441.76     21.62 o
  -1  12   1     3717.50     3295.84     42.51 o
   0  12   1   122463.68   122899.79   1206.71 o
   1  12   1    31824.76    30413.70    362.61 o
   2  12   1      866.58      799.62     33.87 o
   3  12   1     6365.40     6373.60     91.16 o
   4  12   1      510.55      622.68     21.84 o
   5  12   1      534.53      594.85     29.48 o
   6  12   1      994.12      955.25     58.48 o
   7  12   1        8.23        0.56     36.52 o
   8  12   1      463.39      489.56     64.74 o
   9  12   1       35.15       48.72     49.33 o
  10  12   1        9.17      -84.80     84.80 o
 -10  13   1        3.55       38.29     49.79 o
  -9  13   1      121.65       84.88     44.94 o
  -8  13   1        4.64        9.10     34.41 o
  -7  13   1     3888.34     4291.18    131.05 o
  -6  13   1      157.57      165.36     23.39 o
  -5  13   1       22.44       27.32     19.48 o
  -4  13   1     1574.63     1399.17     26.04 o
  -3  13   1    32657.87    33471.72    358.39 o
  -2  13   1    12958.14    12922.09    146.24 o
  -1  13   1    56579.90    58060.18    527.93 o
   0  13   1    17705.10    17598.59    224.67 o
   1  13   1     7968.64     7827.10    103.85 o
   2  13   1    13824.78    15034.33    154.71 o
   3  13   1     1340.83     1134.35     47.29 o
   4  13   1    20299.07    20535.75    231.19 o
   5  13   1     1743.47     1762.41     41.01 o
   6  13   1      309.73      291.39     31.91 o
   7  13   1      259.63      392.99     52.41 o
   8  13   1       51.53       98.66     49.11 o
   9  13   1        0.09       34.31     63.60 o
  10  13   1        0.17      -84.05     84.05 o
 -10  14   1      108.10       27.13     25.19 o
  -9  14   1       48.04       -5.46     70.73 o
  -8  14   1       39.21       80.46     38.68 o
  -7  14   1       85.95       73.72     34.36 o
  -6  14   1     5505.42     6249.46    163.16 o
  -5  14   1      995.63     1006.13     29.77 o
  -4  14   1      125.69      161.31     19.99 o
  -3  14   1     3199.38     2664.67     53.26 o
  -2  14   1    54481.66    53206.18    522.51 o
  -1  14   1       29.89       39.14     18.25 o
   0  14   1      110.82       84.17     20.09 o
   1  14   1    41661.62    42375.08    399.25 o
   2  14   1     2384.15     2662.83     49.06 o
   3  14   1      498.95      420.43     15.67 o
   4  14   1     1302.34     1309.30     28.97 o
   5  14   1      648.73      601.52     31.50 o
   6  14   1     2192.48     2226.65     89.68 o
   7  14   1     2785.62     3080.23     78.06 o
   8  14   1       13.47      -36.66     84.30 o
   9  14   1       28.65       -7.91    116.47 o
  10  14   1        0.36      -42.39     85.29 o
 -10  15   1      124.35       73.42     46.15 o
  -9  15   1        2.40      -20.77     75.49 o
  -8  15   1      541.21      531.95     62.21 o
  -7  15   1      261.81      237.11     54.74 o
  -6  15   1       14.40       33.24     52.19 o
  -5  15   1      858.29      820.95     27.15 o
  -4  15   1    12962.31    13734.69    156.07 o
  -3  15   1    13690.78    13377.44    143.33 o
  -2  15   1     6148.53     5830.92     92.06 o
  -1  15   1     3053.90     3004.01     53.60 o
   0  15   1     3784.33     3710.40     51.95 o
   1  15   1     9557.63     9487.94    114.53 o
   2  15   1       23.43       23.12     19.44 o
   3  15   1      866.52      886.92     24.82 o
   4  15   1     2696.35     2874.54     60.18 o
   5  15   1       14.03       29.65     27.30 o
   6  15   1     1610.95     1463.09     43.09 o
   7  15   1      272.22      374.91     63.09 o
   8  15   1      475.86      521.71     65.51 o
   9  15   1      123.81      118.31     46.44 o
  10  15   1        1.80      -41.88     60.27 o
 -10  16   1       28.38      -15.94     49.16 o
  -9  16   1        6.23       64.13     40.72 o
  -8  16   1     1278.94     1345.74     59.91 o
  -7  16   1     1893.90     2115.27     91.67 o
  -6  16   1       85.30      100.84     31.71 o
  -5  16   1     1789.69     1964.25     45.01 o
  -4  16   1     1567.46     1740.14     38.19 o
  -3  16   1     2441.16     2611.75     34.58 o
  -2  16   1      177.73      146.90     19.65 o
  -1  16   1    21944.21    21119.08    206.49 o
   0  16   1    47752.70    46216.32    508.64 o
   1  16   1     2722.70     2783.88     46.81 o
   2  16   1    10233.13    10032.58    126.15 o
   3  16   1       34.22       44.31     15.26 o
   4  16   1    10367.03    11023.21    137.36 o
   5  16   1     1942.47     1986.28     47.61 o
   6  16   1      646.04      509.61     35.74 o
   7  16   1      442.82      382.48     41.10 o
   8  16   1      351.21      400.83     43.00 o
   9  16   1      197.93      224.55     38.94 o
  10  16   1        0.42       55.69     81.75 o
 -10  17   1       38.56        3.57     15.19 o
  -9  17   1       33.10      -41.66     69.11 o
  -8  17   1      138.25       68.98     37.15 o
  -7  17   1      367.81      326.65     43.80 o
  -6  17   1      142.30      143.09     44.91 o
  -5  17   1       12.89       21.91     24.99 o
  -4  17   1     2567.83     2599.01     40.35 o
  -3  17   1     4030.81     3787.15     50.83 o
  -2  17   1       41.15       40.79     32.25 o
  -1  17   1    33425.95    33016.23    347.18 o
   0  17   1     2024.71     2006.61     51.73 o
   1  17   1    13925.19    15058.62    158.47 o
   2  17   1     6403.04     6591.90     88.13 o
   3  17   1     1109.49      998.56     24.22 o
   4  17   1     8582.54     8661.27    111.18 o
   5  17   1       86.49      116.45     40.11 o
   6  17   1     1839.11     1996.23     94.46 o
   7  17   1     1713.16     1633.50     52.12 o
   8  17   1       16.76       -9.71     61.05 o
   9  17   1        4.12       42.92     44.28 o
  10  17   1        5.09       66.70     51.95 o
 -10  18   1      184.94       89.83     29.46 o
  -9  18   1      571.03      522.03     54.47 o
  -8  18   1      711.37      826.14     74.20 o
  -7  18   1      229.98      230.73     38.27 o
  -6  18   1      199.22      202.00     33.51 o
  -5  18   1     2665.26     2778.16     53.89 o
  -4  18   1      257.45      262.13     23.15 o
  -3  18   1     3196.39     3389.00     43.68 o
  -2  18   1    58085.84    57827.63    725.93 o
  -1  18   1     5572.92     5143.47     82.04 o
   0  18   1      350.56      301.73     33.41 o
   1  18   1     4478.47     4219.33     77.21 o
   2  18   1     1182.23     1124.04     44.09 o
   3  18   1       67.59      101.14     16.23 o
   4  18   1     7265.20     7858.25    101.43 o
   5  18   1        2.46       24.48     27.86 o
   6  18   1      786.77      690.62     58.24 o
   7  18   1     1223.59     1190.52     63.79 o
   8  18   1      156.82      148.77     58.89 o
   9  18   1        2.92      124.02     95.97 o
  10  18   1        7.01      -18.97     71.73 o
 -10  19   1        0.26        0.10     30.84 o
  -9  19   1       20.08       38.44     42.85 o
  -8  19   1        0.49      -21.18    137.63 o
  -7  19   1      454.90      602.81     43.12 o
  -6  19   1        9.11       12.59     53.62 o
  -5  19   1       96.59       74.88     22.57 o
  -4  19   1      263.90      239.93     21.89 o
  -3  19   1     4982.16     4854.31     66.70 o
  -2  19   1      464.24      497.09     18.17 o
  -1  19   1      176.49       84.56     22.30 o
   0  19   1    10128.40    10418.15    144.59 o
   1  19   1     3261.20     3214.22     47.78 o
   2  19   1     2110.46     2179.33     30.21 o
   3  19   1    15924.47    15540.00    188.37 o
   4  19   1      508.45      463.77     27.78 o
   5  19   1     1582.95     1389.05     40.55 o
   6  19   1        9.69       32.13     47.15 o
   7  19   1      539.83      558.09     41.88 o
   8  19   1        0.50        8.57     38.65 o
   9  19   1        7.90        1.48     40.13 o
  10  19   1        5.19      121.54    108.92 o
 -10  20   1       15.07       -9.07     65.17 o
  -9  20   1       87.47       85.51     37.88 o
  -8  20   1        0.21      -77.72     77.72 o
  -7  20   1      145.60      144.42     37.73 o
  -6  20   1        0.08       16.01     39.55 o
  -5  20   1     1012.37     1055.88     57.82 o
  -4  20   1       32.86       68.21     24.34 o
  -3  20   1     4702.87     4639.64     55.88 o
  -2  20   1      417.95      446.62     28.24 o
  -1  20   1       28.43       33.85     35.14 o
   0  20   1     5407.39     5269.67     80.66 o
   1  20   1     3105.14     3008.62     49.48 o
   2  20   1     3676.52     3584.86     47.75 o
   3  20   1     1110.95     1117.12     28.27 o
   4  20   1      392.23      330.68     24.26 o
   5  20   1        2.09        7.91     29.34 o
   6  20   1      556.49      509.15     37.93 o
   7  20   1      448.15      590.14     39.79 o
   8  20   1      134.43      174.15     53.31 o
   9  20   1        3.37        0.85     36.83 o
  10  20   1       52.93      -19.78    110.26 o
 -10  21   1      113.81       98.68     57.39 o
  -9  21   1      114.47      110.74     63.62 o
  -8  21   1       17.01      211.95     42.15 o
  -7  21   1      344.16      358.61     45.47 o
  -6  21   1     1537.48     1678.17     87.72 o
  -5  21   1     2863.54     2980.86     64.47 o
  -4  21   1      980.01      957.68     27.13 o
  -3  21   1      812.23      843.15     26.04 o
  -2  21   1     1794.02     1748.00     36.45 o
  -1  21   1       85.02      111.40     15.75 o
   0  21   1     4313.69     4228.77     83.71 o
   1  21   1      186.46      265.33     15.70 o
   2  21   1     5388.25     5134.57     64.20 o
   3  21   1     2496.89     2650.02     50.32 o
   4  21   1     2713.38     3095.76     67.36 o
   5  21   1     2408.77     2456.29     54.72 o
   6  21   1       13.51       42.58     43.94 o
   7  21   1      218.95      316.73     60.88 o
   8  21   1       48.72       67.02     36.42 o
   9  21   1      101.32      122.95     40.55 o
  10  21   1      162.31       59.91     42.39 o
 -10  22   1      121.29       48.65     39.41 o
  -9  22   1      398.88      343.90     45.33 o
  -8  22   1        6.28       -9.32     71.75 o
  -7  22   1        4.00        3.47     37.46 o
  -6  22   1     1062.45     1070.75     45.33 o
  -5  22   1     4110.41     4098.06     78.11 o
  -4  22   1       28.86       16.91     20.46 o
  -3  22   1      602.38      665.58     30.86 o
  -2  22   1    25040.10    25669.74    297.39 o
  -1  22   1     4159.61     4416.89     60.64 o
   0  22   1      521.28      516.93     26.40 o
   1  22   1     2319.38     2509.16     35.14 o
   2  22   1      709.61      468.82     21.89 o
   3  22   1     2306.25     2246.95     43.53 o
   4  22   1      211.62      256.55     29.26 o
   5  22   1      185.55      140.42     29.17 o
   6  22   1      190.78      126.15     44.14 o
   7  22   1        6.24      -20.99     56.10 o
   8  22   1      322.66      381.78     49.79 o
   9  22   1        0.27        3.59     38.51 o
  10  22   1       27.37      -37.37     37.37 o
 -10  23   1        8.67       -5.29     32.88 o
  -9  23   1        0.32       16.43     35.79 o
  -8  23   1       18.18       49.57     42.00 o
  -7  23   1      334.10      310.56     40.89 o
  -6  23   1       78.13       62.65     34.63 o
  -5  23   1      108.93      163.96     32.90 o
  -4  23   1     6194.95     6501.93    126.32 o
  -3  23   1      266.46      300.64     21.98 o
  -2  23   1     9265.18     9897.60    124.19 o
  -1  23   1      366.83      431.81     18.78 o
   0  23   1     3045.41     3000.18     50.37 o
   1  23   1     1058.92      885.83     23.97 o
   2  23   1     3933.91     3689.20     51.85 o
   3  23   1     5333.91     5399.01     78.81 o
   4  23   1     8231.83     8601.94    132.48 o
   5  23   1      153.22      170.94     41.81 o
   6  23   1      437.57      437.47     43.12 o
   7  23   1      580.65      601.47     53.48 o
   8  23   1      229.85      186.74     83.30 o
   9  23   1        1.87      -43.34     60.13 o
  10  23   1        0.50      -37.63     37.63 o
 -10  24   1       14.74       13.08     19.48 o
  -9  24   1        0.13      -20.89     61.68 o
  -8  24   1      441.28      462.12     48.97 o
  -7  24   1      765.52      880.69     75.41 o
  -6  24   1      256.93      346.28     62.82 o
  -5  24   1      611.84      729.23     38.87 o
  -4  24   1     1022.26     1204.62     59.74 o
  -3  24   1      518.17      585.21     23.37 o
  -2  24   1      982.74      982.45     29.02 o
  -1  24   1     2364.82     2193.21     56.83 o
   0  24   1    15701.23    15740.94    173.76 o
   1  24   1    10431.41    11053.66    144.52 o
   2  24   1       14.15       18.05     18.64 o
   3  24   1       55.10       42.46     17.30 o
   4  24   1      152.35       85.63     29.87 o
   5  24   1       89.38       43.77     28.03 o
   6  24   1      363.24      295.45     52.75 o
   7  24   1       13.43       16.48     38.51 o
   8  24   1      128.28       97.62     39.70 o
   9  24   1       81.82       13.42     36.06 o
  10  24   1        0.04      -22.76     22.76 o
 -10  25   1        7.97       -7.50     31.08 o
  -9  25   1        2.32       38.70     36.45 o
  -8  25   1       13.78      232.89     57.17 o
  -7  25   1      547.70      534.79     38.39 o
  -6  25   1       76.68       91.74     37.22 o
  -5  25   1      988.47     1117.75     76.26 o
  -4  25   1      524.68      481.22     36.37 o
  -3  25   1     1130.57     1100.26     33.90 o
  -2  25   1     2820.18     3059.00     55.78 o
  -1  25   1     1181.58     1175.26     28.41 o
   0  25   1      262.36      227.14     18.32 o
   1  25   1      191.83      184.82     17.11 o
   2  25   1     1789.57     1899.36     35.89 o
   3  25   1     6697.37     6837.85     95.65 o
   4  25   1     1026.50      960.54     40.33 o
   5  25   1      763.70      723.40     40.74 o
   6  25   1       85.95       41.81     37.05 o
   7  25   1      304.06      265.46     44.09 o
   8  25   1       40.94       26.21     38.00 o
   9  25   1      145.84       68.52     72.77 o
 -10  26   1        0.04      -28.83     77.38 o
  -9  26   1       62.92       87.38     35.62 o
  -8  26   1       79.32      168.32     46.42 o
  -7  26   1      638.00      530.04     45.18 o
  -6  26   1       35.33        8.32     36.35 o
  -5  26   1      175.39      209.06     53.41 o
  -4  26   1      767.49      721.44     28.20 o
  -3  26   1       13.57       16.11     21.16 o
  -2  26   1     3056.19     3280.92     53.26 o
  -1  26   1     2061.79     2263.55     37.88 o
   0  26   1      274.16      298.46     20.60 o
   1  26   1       80.99      128.99     19.68 o
   2  26   1      789.64      850.31     26.40 o
   3  26   1      900.97      795.47     36.52 o
   4  26   1      113.83      158.40     36.03 o
   5  26   1      201.06      224.69     70.15 o
   6  26   1        1.44       31.76     31.42 o
   7  26   1       46.72       37.46     40.98 o
   8  26   1        0.42      -57.90     82.45 o
   9  26   1        7.58       21.72     50.71 o
  -9  27   1        2.92      -10.94     77.79 o
  -8  27   1       14.22       38.29     43.63 o
  -7  27   1       30.53       40.81     38.05 o
  -6  27   1      812.93      932.66     67.46 o
  -5  27   1      103.56      101.45     42.39 o
  -4  27   1     6556.55     6934.18    112.13 o
  -3  27   1     2018.55     2055.51     47.58 o
  -2  27   1        2.03        0.75     20.04 o
  -1  27   1      910.56     1024.02     37.85 o
   0  27   1       37.61       58.96     18.73 o
   1  27   1      169.35      190.94     18.68 o
   2  27   1       40.13       41.25     20.46 o
   3  27   1      788.62      817.96     48.43 o
   4  27   1    13121.34    14190.14    279.67 o
   5  27   1      360.28      372.39     31.84 o
   6  27   1       72.07       67.55     39.04 o
   7  27   1       27.71        9.46     34.58 o
   8  27   1       58.12       71.02     55.54 o
   9  27   1       67.06      -24.39     43.99 o
  -9  28   1       23.00      -19.10     46.64 o
  -8  28   1      375.06      369.26     46.88 o
  -7  28   1        5.67       22.71     37.83 o
  -6  28   1      244.70      196.59     45.21 o
  -5  28   1      289.99      243.52     37.00 o
  -4  28   1        4.18      -26.06     67.04 o
  -3  28   1     1396.18     1595.84     42.88 o
  -2  28   1      454.01      344.75     56.20 o
  -1  28   1     4643.90     4670.14     68.94 o
   0  28   1     1622.03     1258.46     31.30 o
   1  28   1      584.48      525.11     24.39 o
   2  28   1        7.50       28.73     16.79 o
   3  28   1     1092.02     1088.85     35.86 o
   4  28   1      725.24      630.23     48.70 o
   5  28   1       36.41       55.88     44.02 o
   6  28   1      382.41      373.12     43.05 o
   7  28   1      568.78      469.08     74.06 o
   8  28   1      211.15      212.68     45.47 o
   9  28   1       24.71       -3.20     35.89 o
  -9  29   1      185.57      130.67     35.96 o
  -8  29   1        7.00       -6.14     76.80 o
  -7  29   1      357.61      301.68     68.74 o
  -6  29   1     1414.40     1489.53     48.14 o
  -5  29   1       40.26       13.05     35.84 o
  -4  29   1      849.36      755.65     31.42 o
  -3  29   1       59.29       61.63     23.27 o
  -2  29   1     3271.71     3527.79     61.32 o
  -1  29   1     1103.02     1113.09     30.52 o
   0  29   1      166.60      146.46     29.89 o
   1  29   1      861.03      889.86     28.87 o
   2  29   1      344.14      386.10     25.02 o
   3  29   1      234.05      251.89     41.61 o
   4  29   1       40.82      -13.93     45.54 o
   5  29   1     1179.72     1063.20     54.21 o
   6  29   1      109.92      204.62     41.83 o
   7  29   1       67.41       20.38     51.32 o
   8  29   1      216.29      175.99     51.66 o
   9  29   1       87.54       25.74     25.11 o
  -9  30   1       28.12       -8.69     45.28 o
  -8  30   1       86.60       24.02     77.04 o
  -7  30   1      217.56       94.44     53.82 o
  -6  30   1      515.81      486.05     97.37 o
  -5  30   1       47.94      -24.29     74.08 o
  -4  30   1       13.34       15.67     25.72 o
  -3  30   1      409.98      401.75     27.64 o
  -2  30   1     2755.92     2983.95     49.57 o
  -1  30   1       22.27       15.24     21.69 o
   0  30   1       89.18      130.59     20.72 o
   1  30   1     3567.21     3510.56     68.38 o
   2  30   1     3840.13     4006.97     80.95 o
   3  30   1    14407.60    16042.18    349.68 o
   4  30   1      168.23      163.11     34.04 o
   5  30   1      490.92      597.13     42.68 o
   6  30   1       47.27       93.27     41.30 o
   7  30   1        3.21      -57.36     71.92 o
   8  30   1      414.54      323.06     39.02 o
   9  30   1       18.36      -23.63     60.66 o
  -9  31   1       46.45      -28.10     67.09 o
  -8  31   1        6.63       45.76     47.70 o
  -7  31   1        1.38      -19.17     76.02 o
  -6  31   1      255.95      318.18     49.31 o
  -5  31   1      496.60      533.70     42.68 o
  -4  31   1     7556.39     7802.56    260.02 o
  -3  31   1      213.61      190.79     27.25 o
  -2  31   1     5214.21     5520.26    112.01 o
  -1  31   1      939.17     1072.84     37.71 o
   0  31   1     1251.94     1252.74     41.13 o
   1  31   1     1433.88     1469.22     36.08 o
   2  31   1     1214.48     1386.46     37.90 o
   3  31   1        5.34       33.80     29.00 o
   4  31   1      394.06      445.81     43.39 o
   5  31   1        6.65       56.08     39.09 o
   6  31   1      138.91      169.15     42.54 o
   7  31   1     1147.19     1504.58    138.41 o
   8  31   1       78.17       68.33     62.41 o
   9  31   1       21.48        5.70     32.20 o
  -9  32   1        0.01        2.14     25.21 o
  -8  32   1      109.04      121.20     67.38 o
  -7  32   1       42.96       34.46     44.40 o
  -6  32   1       12.87       34.43     34.65 o
  -5  32   1       40.18      -27.10     69.13 o
  -4  32   1      705.94      710.08     35.62 o
  -3  32   1        6.07       35.62     30.36 o
  -2  32   1        3.45      -53.67     53.94 o
  -1  32   1       33.88       18.68     23.37 o
   0  32   1      210.95      167.35     25.26 o
   1  32   1       98.72       92.47     28.32 o
   2  32   1      706.30      583.08     34.24 o
   3  32   1      208.59      184.44     37.03 o
   4  32   1      113.88       31.54     59.62 o
   5  32   1       36.77       69.91     38.27 o
   6  32   1      242.61      192.98     45.18 o
   7  32   1       62.15       63.33     39.77 o
   8  32   1       42.90      -10.77     64.79 o
   9  32   1        8.95       16.06     52.14 o
  -9  33   1        7.89        7.16     15.99 o
  -8  33   1        3.17      -31.54     73.86 o
  -7  33   1       29.65      -24.70     91.62 o
  -6  33   1       97.86      151.22     51.64 o
  -5  33   1     1124.33     1212.36     54.40 o
  -4  33   1      773.11      783.26     40.18 o
  -3  33   1     2477.72     2646.74     74.40 o
  -2  33   1     3726.02     3818.99    109.46 o
  -1  33   1     1097.48     1229.73     39.26 o
   0  33   1      279.56      348.25     30.31 o
   1  33   1      363.92      448.24     32.61 o
   2  33   1     1349.34     1328.64     38.44 o
   3  33   1      147.67       94.61     31.08 o
   4  33   1     3395.39     3405.88    142.00 o
   5  33   1      404.90      434.56     61.58 o
   6  33   1      540.14      555.93     48.70 o
   7  33   1       20.05        9.00     31.18 o
   8  33   1        2.48        3.98     30.31 o
   9  33   1       37.62       51.32     29.24 o
  -9  34   1        0.67       25.41     26.47 o
  -8  34   1       45.11       28.73     58.38 o
  -7  34   1      198.76      166.65     42.27 o
  -6  34   1     1066.32     1111.59     61.37 o
  -5  34   1     1679.77     1800.63     73.86 o
  -4  34   1      783.17      846.45     42.10 o
  -3  34   1     6167.39     6650.38    127.80 o
  -2  34   1     1110.12     1204.93     36.52 o
  -1  34   1      860.26      892.14     34.53 o
   0  34   1      179.74      183.51     28.66 o
   1  34   1       64.64       40.16     36.03 o
   2  34   1      169.67      166.12     25.48 o
   3  34   1       43.57        1.19     39.65 o
   4  34   1      627.41      655.15     48.29 o
   5  34   1      158.65      137.87     49.28 o
   6  34   1       21.58       59.69     35.98 o
   7  34   1       19.27       52.10     43.36 o
   8  34   1       52.83       29.36     28.85 o
  -9  35   1       10.94       31.79     39.62 o
  -8  35   1       15.35       90.75     74.32 o
  -7  35   1      118.78      101.50     61.61 o
  -6  35   1      196.97      267.08     41.10 o
  -5  35   1      630.13      743.78     52.41 o
  -4  35   1      958.99      962.31     47.75 o
  -3  35   1     3159.68     3287.20     98.83 o
  -2  35   1      169.01      136.66     34.31 o
  -1  35   1     2674.11     2824.26     73.84 o
   0  35   1     2008.92     2108.21     46.83 o
   1  35   1       29.37       29.55     27.61 o
   2  35   1        6.98        8.54     31.71 o
   3  35   1       85.43       81.26     31.81 o
   4  35   1      122.00      148.04     43.56 o
   5  35   1      109.91      133.50     48.14 o
   6  35   1      540.38      558.35     49.14 o
   7  35   1      268.34      160.97     42.41 o
   8  35   1      350.72      190.77     43.31 o
  -8  36   1      202.67      110.19     30.50 o
  -7  36   1      355.92      359.17     49.96 o
  -6  36   1      518.85      531.37     62.04 o
  -5  36   1      591.98      647.19     48.07 o
  -4  36   1      812.59      806.05     68.23 o
  -3  36   1      107.07       79.54     41.32 o
  -2  36   1        3.09        3.23     24.92 o
  -1  36   1     2870.05     3009.67     67.14 o
   0  36   1      878.09      943.39     35.26 o
   1  36   1      477.41      437.78     38.92 o
   2  36   1      951.98      995.04     42.66 o
   3  36   1       81.28      -43.82     70.76 o
   4  36   1       74.06       47.63     64.01 o
   5  36   1      558.81      653.93     49.21 o
   6  36   1      105.65       96.57     49.33 o
   7  36   1      423.07      234.08     87.86 o
   8  36   1       69.35       39.72     24.02 o
  -8  37   1        4.77       -3.66     51.10 o
  -7  37   1       59.66       52.17     77.33 o
  -6  37   1      183.34      141.85     43.60 o
  -5  37   1      416.58      531.91     47.68 o
  -4  37   1        4.13      -48.29     67.60 o
  -3  37   1      507.36      561.22     36.23 o
  -2  37   1      688.99      825.19     35.64 o
  -1  37   1      491.98      542.61     32.95 o
   0  37   1      147.79      172.42     32.68 o
   1  37   1     2377.19     2360.25     74.13 o
   2  37   1      424.81      447.59     54.23 o
   3  37   1       24.87      111.28     51.76 o
   4  37   1     1397.16     1642.91    103.61 o
   5  37   1      100.73      131.66     38.24 o
   6  37   1       55.46       82.99     64.76 o
   7  37   1       70.84       43.07     38.36 o
   8  37   1       29.85        7.84     18.73 o
  -8  38   1       16.38       17.88     25.43 o
  -7  38   1        2.30        2.33     39.55 o
  -6  38   1      216.74      218.31     42.46 o
  -5  38   1       44.24       12.69     52.19 o
  -4  38   1        4.70       10.17     40.91 o
  -3  38   1        1.03      -62.04     96.43 o
  -2  38   1     1678.44     1792.41     62.99 o
  -1  38   1      816.86      882.41     42.20 o
   0  38   1       27.19       30.26     28.58 o
   1  38   1       13.35       40.28     27.64 o
   2  38   1        4.17       43.89     36.54 o
   3  38   1       67.81       95.38     38.94 o
   4  38   1       95.50      182.23     47.44 o
   5  38   1        0.77      -28.29     78.28 o
   6  38   1      124.99      197.13     42.03 o
   7  38   1      155.17       54.11     56.25 o
   8  38   1       41.94        7.30     14.87 o
  -8  39   1       82.18       28.03     38.19 o
  -7  39   1       42.60       34.67     36.62 o
  -6  39   1       20.86      -52.78     90.87 o
  -5  39   1      451.99      470.30     43.53 o
  -4  39   1      440.25      432.03     44.84 o
  -3  39   1      162.53      229.01     36.01 o
  -2  39   1      608.46      751.99     38.12 o
  -1  39   1     1633.62     1651.89     60.69 o
   0  39   1     1044.85     1156.33     41.83 o
   1  39   1      532.31      616.90     35.31 o
   2  39   1       20.30       26.01     32.83 o
   3  39   1     1126.73     1123.40     59.98 o
   4  39   1      935.79     1027.61     67.36 o
   5  39   1     1077.78     1182.46    104.63 o
   6  39   1      351.34      464.98     55.83 o
   7  39   1       38.08       47.56     31.28 o
   8  39   1       82.50       25.96     25.14 o
  -8  40   1       62.73       15.55     26.25 o
  -7  40   1       97.01       28.27     34.55 o
  -6  40   1      507.74      407.38     73.64 o
  -5  40   1      672.93      646.48     83.30 o
  -4  40   1      279.53      298.43     44.91 o
  -3  40   1       15.05      -55.88     84.00 o
  -2  40   1       91.68      135.83     48.89 o
  -1  40   1      153.06      123.63     29.89 o
   0  40   1       14.51        7.16     28.66 o
   1  40   1      279.11      223.99     48.17 o
   2  40   1       75.57      114.87     47.61 o
   3  40   1       10.02       64.57     37.15 o
   4  40   1        0.06      -31.79     73.09 o
   5  40   1      311.21      277.44     47.39 o
   6  40   1      183.59      195.67     61.95 o
   7  40   1        2.66        2.67     24.00 o
   8  40   1        0.22       11.48     15.07 o
  -8  41   1       26.28       24.22     69.62 o
  -7  41   1       54.71       37.42     37.88 o
  -6  41   1      108.49      148.18     60.98 o
  -5  41   1       52.68       17.01     49.06 o
  -4  41   1       69.77       66.75     40.18 o
  -3  41   1       62.90      141.22     36.52 o
  -2  41   1      828.75      891.73     55.27 o
  -1  41   1      718.93      701.25     44.50 o
   0  41   1       56.27       13.71     39.36 o
   1  41   1     1568.15     1636.46     44.65 o
   2  41   1      107.79      159.22     39.72 o
   3  41   1       61.49       74.18     41.59 o
   4  41   1      391.88      467.34     56.51 o
   5  41   1      135.72      202.29     35.86 o
   6  41   1      168.92      114.84     48.36 o
   7  41   1       56.94       49.33     29.07 o
  -7  42   1       56.68       30.62     24.02 o
  -6  42   1       60.53       58.28     43.63 o
  -5  42   1      452.45      453.24     59.98 o
  -4  42   1       46.25       68.18     50.69 o
  -3  42   1       12.03       62.36     42.17 o
  -2  42   1        3.78       86.29     32.13 o
  -1  42   1        2.25       54.33     28.15 o
   0  42   1      149.34      168.06     30.72 o
   1  42   1      457.05      433.10     33.56 o
   2  42   1     1871.31     1969.63     77.89 o
   3  42   1      557.61      525.09    111.06 o
   4  42   1       37.99       57.85     55.32 o
   5  42   1      255.39      304.28     40.50 o
   6  42   1      275.02      369.38     90.70 o
   7  42   1        1.96        8.42     21.89 o
  -7  43   1        5.21        7.67     26.76 o
  -6  43   1      126.34      110.79     59.40 o
  -5  43   1      188.13      155.73     97.18 o
  -4  43   1       61.14       41.74     54.16 o
  -3  43   1      595.69      766.54     50.28 o
  -2  43   1      378.49      353.71     33.73 o
  -1  43   1      190.63      163.01     62.43 o
   0  43   1      254.70      174.95     54.69 o
   1  43   1      921.54      971.07     61.61 o
   2  43   1       91.75       82.09     40.40 o
   3  43   1      561.68      620.57    102.52 o
   4  43   1      388.93      401.97     48.14 o
   5  43   1       94.91      148.82     39.21 o
   6  43   1      374.48      325.51     52.51 o
   7  43   1        0.19       20.46     20.09 o
  -7  44   1       85.53       86.65     42.75 o
  -6  44   1       55.04      -10.63     51.61 o
  -5  44   1      175.38      211.85     48.55 o
  -4  44   1      173.55      194.53     73.16 o
  -3  44   1       87.76      241.38     88.30 o
  -2  44   1      364.84      422.20     30.79 o
  -1  44   1      947.54     1029.72     44.57 o
   0  44   1     3678.35     3786.84     82.18 o
   1  44   1        7.50       38.99     39.99 o
   2  44   1      603.57      686.59     47.58 o
   3  44   1      151.86      177.71     49.84 o
   4  44   1       13.11       -3.23     68.23 o
   5  44   1       60.35       97.01     35.98 o
   6  44   1       12.61      -70.20     70.20 o
   7  44   1       66.19        3.71     19.00 o
  -7  45   1       57.30       10.41     30.77 o
  -6  45   1       68.88      -17.96     52.41 o
  -5  45   1      171.74       92.30     41.49 o
  -4  45   1      532.87      665.24     61.58 o
  -3  45   1      754.99      811.14     89.42 o
  -2  45   1      149.23      181.33     64.84 o
  -1  45   1       85.74       60.59     33.10 o
   0  45   1      201.14      127.41     32.47 o
   1  45   1      829.21      902.26     45.21 o
   2  45   1       15.22      -45.40     71.29 o
   3  45   1      282.72      218.38     41.69 o
   4  45   1      179.12      230.68     47.22 o
   5  45   1        7.28       44.53     45.16 o
   6  45   1        8.03       90.82     48.53 o
   7  45   1      120.07        3.13     53.46 o
  -7  46   1       36.53      -34.50     37.05 o
  -6  46   1       67.70       31.35     27.47 o
  -5  46   1        5.47        6.26     44.23 o
  -4  46   1       39.39      -49.86     76.41 o
  -3  46   1      121.62      102.66     50.74 o
  -2  46   1       35.55       45.64     38.07 o
  -1  46   1      389.86      382.31     66.19 o
   0  46   1       17.20       67.99     33.58 o
   1  46   1       66.68       -3.71     71.34 o
   2  46   1      119.05      169.85     43.87 o
   3  46   1      189.99      262.93     61.44 o
   4  46   1       26.55       26.55     41.76 o
   5  46   1       16.57       24.31     77.09 o
   6  46   1        5.99      -15.02     57.75 o
  -6  47   1       37.10      -14.78     79.88 o
  -5  47   1      347.26      415.80     47.22 o
  -4  47   1      212.37      300.74     48.38 o
  -3  47   1     1511.40     1885.85     82.38 o
  -2  47   1      231.67      323.04     49.35 o
  -1  47   1      399.44      423.69     38.02 o
   0  47   1        0.79       26.72     59.42 o
   1  47   1        3.79       52.65     42.39 o
   2  47   1       26.06      -20.46     66.85 o
   3  47   1       48.55        2.09     31.93 o
   4  47   1        2.65      -40.01     78.71 o
   5  47   1       68.04        5.22     43.68 o
   6  47   1        2.20       13.30     35.91 o
  -6  48   1        0.36       48.55     39.55 o
  -5  48   1       83.45      140.69     76.63 o
  -4  48   1       65.15       10.48     51.47 o
  -3  48   1       65.77       82.04     52.39 o
  -2  48   1       48.76        8.93     43.48 o
  -1  48   1      435.74      420.53     40.57 o
   0  48   1     3054.38     3207.67    124.57 o
   1  48   1       57.79      146.68     37.37 o
   2  48   1        0.05      -70.42     80.44 o
   3  48   1       44.65       36.83     40.42 o
   4  48   1        0.14      -37.27     90.68 o
   5  48   1        9.68       31.20     69.57 o
   6  48   1        7.49       44.60     43.43 o
  -6  49   1       54.60        3.69     21.40 o
  -5  49   1        3.88       11.65     56.76 o
  -4  49   1       20.76       48.80     40.89 o
  -3  49   1      264.00      317.31     54.74 o
  -2  49   1      569.95      605.91     46.25 o
  -1  49   1      120.07       74.42     39.09 o
   0  49   1       10.09      -24.85     81.58 o
   1  49   1      462.34      421.87     67.84 o
   2  49   1        0.86       10.80     44.06 o
   3  49   1       97.17      107.83    100.07 o
   4  49   1      308.01      381.95    106.01 o
   5  49   1        9.73       26.35     46.78 o
   6  49   1       77.32       90.46     52.19 o
  -6  50   1       12.40       24.39     32.32 o
  -5  50   1       83.72       85.90     37.59 o
  -4  50   1      205.45      373.07     71.51 o
  -3  50   1       24.19       73.18     47.22 o
  -2  50   1     1520.95     1793.21     68.91 o
  -1  50   1       87.02       82.62     70.73 o
   0  50   1       31.59       13.78     41.76 o
   1  50   1      177.70      203.65     42.78 o
   2  50   1      109.74       91.84     45.64 o
   3  50   1       39.55       56.59     70.88 o
   4  50   1       17.96       -4.10    117.68 o
   5  50   1      119.27        8.59     36.49 o
  -5  51   1      137.65       86.29     35.98 o
  -4  51   1        4.75       49.74     62.09 o
  -3  51   1       44.55        7.35     40.45 o
  -2  51   1      343.29      250.87     55.74 o
  -1  51   1      674.37      622.90     42.92 o
   0  51   1        5.70       60.90     51.30 o
   1  51   1       22.40       13.01     50.66 o
   2  51   1       61.07       50.54     34.33 o
   3  51   1      210.23      352.30     48.09 o
   4  51   1       66.27      126.95     58.04 o
   5  51   1       10.04      -62.92     62.92 o
  -5  52   1        9.04        0.10     34.97 o
  -4  52   1      135.58       43.19     45.67 o
  -3  52   1        0.28       97.33     41.32 o
  -2  52   1       19.68       93.61     38.85 o
  -1  52   1       16.51       11.60     61.83 o
   0  52   1       18.13      181.04     73.38 o
   1  52   1      263.19      246.46     59.40 o
   2  52   1       26.21      -35.40     60.69 o
   3  52   1        1.71       25.36     82.65 o
   4  52   1      143.35      119.84     66.32 o
   5  52   1        0.26       -2.33     88.54 o
  -5  53   1        1.45       -9.24     60.93 o
  -4  53   1        0.07       87.13     49.65 o
  -3  53   1      122.70      236.87     47.51 o
  -2  53   1      126.29      133.19     53.96 o
  -1  53   1       14.02       46.03     42.05 o
   0  53   1       36.16        6.99     60.83 o
   1  53   1      219.58       97.03     54.79 o
   2  53   1      397.40      467.43     58.24 o
   3  53   1        0.22       11.94     51.20 o
   4  53   1        4.04       -2.55    104.12 o
  -4  54   1       85.02       53.26     38.19 o
  -3  54   1      135.89       63.06     64.28 o
  -2  54   1      101.37       36.15     40.26 o
  -1  54   1       79.95       78.86     49.74 o
   0  54   1       33.62       -1.26     69.45 o
   1  54   1       12.09      -23.83     46.08 o
   2  54   1      153.59       47.87     45.23 o
   3  54   1        6.31       13.88     14.70 o
   4  54   1       99.43       74.40     47.95 o
  -4  55   1      389.53      174.92     49.04 o
  -3  55   1      361.37      246.94     38.97 o
  -2  55   1       22.06      179.90     65.13 o
  -1  55   1       78.36       46.93     44.36 o
   0  55   1      249.60      221.41     45.69 o
   1  55   1       13.56      -21.47     73.28 o
   2  55   1      197.31       56.10     45.01 o
   3  55   1       33.80       -0.92     63.31 o
  -3  56   1       41.37        3.11     34.21 o
  -2  56   1        5.57      -68.81     68.81 o
  -1  56   1       61.27      148.65     70.05 o
   0  56   1      177.92      136.25     49.23 o
   1  56   1      157.03      180.43     42.90 o
   2  56   1       33.24      -13.01     20.58 o
   3  56   1       19.34       14.36     22.37 o
  -3  57   1       56.63       23.12     43.48 o
  -2  57   1       52.01       39.75     52.78 o
  -1  57   1       39.47      -32.13     67.94 o
   0  57   1        3.73       42.29     43.34 o
   1  57   1       39.57       27.56     44.33 o
   2  57   1      103.99       -3.71     24.75 o
  -2  58   1      231.49      468.50    340.12 o
  -1  58   1       10.28       70.71     75.12 o
   0  58   1        0.47      -21.45     81.46 o
   1  58   1        3.94       27.44     45.93 o
   2  58   1       31.07      -21.67     23.92 o
   0  59   1      177.18       60.22     30.74 o
 -10   0   2      225.52       94.49     86.29 o
  -9   0   2       29.37       69.20     43.85 o
  -8   0   2     3575.41     4165.27    223.74 o
  -7   0   2     5906.18     6063.66    358.12 o
  -6   0   2     1406.31     1553.28     60.76 o
  -5   0   2    13256.66    13441.38    341.72 o
  -4   0   2     9682.85     9098.51    181.60 o
  -3   0   2     6155.63     6246.45    150.03 o
  -2   0   2      288.58      327.48     25.02 o
  -1   0   2     5693.25     5561.02     74.10 o
   0   0   2     4824.50     3870.31    108.24 o
   1   0   2    99375.72    96459.09    670.51 o
   2   0   2      295.90      306.17     51.37 o
   3   0   2     2911.80     2937.43     98.56 o
   4   0   2     6553.23     5856.49    122.08 o
   5   0   2    15484.38    16452.04    347.47 o
   6   0   2      352.95      282.80     44.60 o
   7   0   2       31.10       15.29     65.76 o
   8   0   2     1118.60     1259.65     94.34 o
   9   0   2      343.94      318.42     85.17 o
 -11   1   2       15.26      150.56     92.01 o
 -10   1   2      300.91      318.55     60.93 o
  -9   1   2      681.85      755.80     53.43 o
  -8   1   2      212.38      220.03     30.16 o
  -7   1   2      851.46      899.54     53.50 o
  -6   1   2     4745.37     4894.23    110.57 o
  -5   1   2     2031.59     1984.58     52.53 o
  -4   1   2    16799.10    16141.35    282.71 o
  -3   1   2    71485.42    71952.03   1223.21 o
  -2   1   2        7.74       31.25     17.01 o
  -1   1   2     6441.08     5998.71     61.71 o
   0   1   2       46.35       52.36      5.97 o
   1   1   2     9880.73     9149.62    130.69 o
   2   1   2     7661.23     7325.96    117.32 o
   3   1   2      299.27      415.63     39.89 o
   4   1   2     4282.66     3510.88     58.48 o
   5   1   2      143.58      139.52     21.52 o
   6   1   2        1.90       24.05     24.70 o
   7   1   2     2066.73     2236.55    129.52 o
   8   1   2       17.23       29.07     65.71 o
   9   1   2        0.79       -9.63     80.22 o
  10   1   2       24.13       83.59     87.69 o
 -11   2   2       29.85      148.28     86.67 o
 -10   2   2       83.51       90.00    102.79 o
  -9   2   2        1.19      -24.99     59.62 o
  -8   2   2      379.09      350.70     63.52 o
  -7   2   2      108.72       93.18     24.75 o
  -6   2   2       74.49       36.08     21.57 o
  -5   2   2    10452.30    10595.86    132.46 o
  -4   2   2      484.48      393.77     52.10 o
  -3   2   2     2352.10     2214.44     97.64 o
  -2   2   2    30255.72    31261.77    336.07 o
  -1   2   2     1150.75     1172.47     19.12 o
   0   2   2      106.64       88.18      6.92 o
   1   2   2      961.85      845.65     30.96 o
   2   2   2   124607.72   127824.56   1601.30 o
   3   2   2     4534.50     4956.64    121.57 o
   4   2   2        0.16        4.42     10.43 o
   5   2   2      595.81      520.40     22.01 o
   6   2   2        4.01       51.64     19.31 o
   7   2   2       13.37       43.02     45.98 o
   8   2   2        0.00        0.05     41.49 o
   9   2   2        2.75      -82.55     82.55 o
  10   2   2        4.01      -53.07    176.50 o
 -11   3   2       11.27      154.42     87.96 o
 -10   3   2       10.61       39.14     61.24 o
  -9   3   2       51.62        0.66     35.28 o
  -8   3   2       19.18       15.94     28.00 o
  -7   3   2      819.42      779.60     52.00 o
  -6   3   2      822.22      840.94     43.77 o
  -5   3   2      121.21      104.99     19.10 o
  -4   3   2        9.17      -15.87     84.64 o
  -3   3   2       11.93      -21.09     57.60 o
  -2   3   2    13278.43    13117.32    161.29 o
  -1   3   2    14625.03    14143.50    128.19 o
   0   3   2      719.18      771.91     15.77 o
   1   3   2    14315.13    13821.73    146.19 o
   2   3   2      560.46      617.10     34.92 o
   3   3   2       51.42      127.66     39.84 o
   4   3   2     3351.71     3585.83     52.63 o
   5   3   2     1393.93     1487.71     46.13 o
   6   3   2     2304.03     2387.50     78.13 o
   7   3   2      604.33      601.45     52.12 o
   8   3   2      114.46      100.41     53.53 o
   9   3   2        0.15        9.80     57.07 o
  10   3   2       77.48      123.00     49.43 o
 -11   4   2       45.25      152.65     60.37 o
 -10   4   2       26.79      106.72     49.38 o
  -9   4   2       11.15      -39.11     84.20 o
  -8   4   2      871.52      888.77     78.84 o
  -7   4   2      475.44      427.79     28.56 o
  -6   4   2      150.05      152.09     23.29 o
  -5   4   2     1251.82     1210.34     39.45 o
  -4   4   2    13848.23    13651.68    197.20 o
  -3   4   2    12634.30    12331.27    153.30 o
  -2   4   2     4825.83     4489.27     61.07 o
  -1   4   2      756.04      643.43     11.53 o
   0   4   2     7791.34     9185.58     94.63 o
   1   4   2     4041.35     4318.21     54.86 o
   2   4   2     6068.89     5849.99    109.17 o
   3   4   2     4824.51     4827.84     94.92 o
   4   4   2    10573.07    10579.53    152.62 o
   5   4   2       65.18       60.32     21.50 o
   6   4   2      180.38      111.35     29.63 o
   7   4   2      200.66      160.85     43.02 o
   8   4   2      293.27      336.57     56.49 o
   9   4   2        0.05       41.13     57.39 o
  10   4   2        2.74      -91.62     91.62 o
 -11   5   2       40.08       22.76     86.70 o
 -10   5   2        5.88       53.62    131.30 o
  -9   5   2      113.53      106.84     61.29 o
  -8   5   2       68.86       61.71     31.69 o
  -7   5   2     1025.28     1036.78     40.55 o
  -6   5   2     1490.89     1501.06     33.36 o
  -5   5   2     1080.78     1012.39     34.63 o
  -4   5   2     8221.36     8754.56    125.16 o
  -3   5   2    13294.91    13592.79    188.34 o
  -2   5   2      355.74      264.80     19.07 o
  -1   5   2     1951.23     1753.87     21.60 o
   0   5   2        4.48       -2.52     25.28 o
   1   5   2    17711.07    17474.50    178.85 o
   2   5   2    37819.14    37694.94    412.57 o
   3   5   2     7815.72     7495.03    140.44 o
   4   5   2     2092.85     2054.63     37.44 o
   5   5   2       35.72       38.58     19.24 o
   6   5   2     2980.33     3187.53     95.00 o
   7   5   2        9.41      -29.34     52.99 o
   8   5   2        0.63       13.90     52.00 o
   9   5   2       33.17       10.53     47.22 o
  10   5   2       17.86      -67.58     67.58 o
 -11   6   2        0.14       19.65     58.02 o
 -10   6   2      325.67      377.24     84.49 o
  -9   6   2        1.99      -22.54     68.72 o
  -8   6   2      759.90      671.40     55.78 o
  -7   6   2      833.43      832.06     41.74 o
  -6   6   2        1.76        6.94     21.33 o
  -5   6   2     8620.65     9319.08    147.80 o
  -4   6   2        2.53       -5.29     39.65 o
  -3   6   2       38.46       46.05     26.67 o
  -2   6   2    80614.32    78718.70    731.55 o
  -1   6   2      352.37      288.22     10.99 o
   0   6   2       34.99       39.43      9.66 o
   1   6   2     7412.57     7652.44     85.29 o
   2   6   2    28241.37    28495.70    304.01 o
   3   6   2      822.18      747.38     41.98 o
   4   6   2       76.87      101.30     12.21 o
   5   6   2        9.30       31.30     20.60 o
   6   6   2     2458.02     2785.65     86.33 o
   7   6   2      108.05      111.91     29.34 o
   8   6   2       66.08       81.60     53.19 o
   9   6   2      159.29      188.51     49.91 o
  10   6   2        7.23       64.96    110.48 o
 -11   7   2        9.42       -9.22     68.52 o
 -10   7   2      148.92      -29.63     88.42 o
  -9   7   2       44.36      106.23     42.17 o
  -8   7   2       78.78      139.21     45.18 o
  -7   7   2      585.46      567.14     28.61 o
  -6   7   2     4394.23     4655.61     79.32 o
  -5   7   2      199.46      196.74     19.14 o
  -4   7   2    14860.31    15352.00    174.12 o
  -3   7   2        7.34       43.80     26.47 o
  -2   7   2     1789.14     1661.52     35.35 o
  -1   7   2    26123.46    25351.56    236.68 o
   0   7   2     2073.05     2092.12     27.44 o
   1   7   2    99546.70    98425.01    789.06 o
   2   7   2    17127.80    16179.23    242.84 o
   3   7   2      711.41      586.43     39.21 o
   4   7   2     4481.31     4070.32     63.72 o
   5   7   2      596.16      658.96     27.61 o
   6   7   2      117.53       83.93     47.41 o
   7   7   2     2026.32     2180.08     83.93 o
   8   7   2      224.74      259.07     46.86 o
   9   7   2       26.84        9.17     58.21 o
  10   7   2        0.12      311.75    127.78 o
 -11   8   2        6.76       58.79     95.87 o
 -10   8   2        5.46      -16.31     87.89 o
  -9   8   2      154.38      106.91     42.73 o
  -8   8   2     1544.08     1528.21     59.04 o
  -7   8   2     3311.12     3445.00     67.16 o
  -6   8   2      113.62      126.81     33.02 o
  -5   8   2     3235.79     3403.00     63.02 o
  -4   8   2     9289.16     9432.98    104.17 o
  -3   8   2     5850.99     5664.73     77.67 o
  -2   8   2     3139.96     2895.11     39.75 o
  -1   8   2     9360.93     8689.12     83.62 o
   0   8   2    74573.58    75461.06    763.80 o
   1   8   2    70565.53    69256.18    628.41 o
   2   8   2     2079.94     1944.30     47.12 o
   3   8   2     1418.16     1489.07     72.72 o
   4   8   2      318.12      258.76     17.20 o
   5   8   2      263.88      247.72     24.53 o
   6   8   2      470.41      538.02     45.28 o
   7   8   2      145.90      191.55     30.36 o
   8   8   2       17.09       79.71     56.22 o
   9   8   2       61.91      -23.76     67.14 o
  10   8   2       12.95      -68.79     84.64 o
 -11   9   2       57.81       76.72     57.26 o
 -10   9   2        0.07      -87.74     87.74 o
  -9   9   2        0.00      -35.64     91.43 o
  -8   9   2      228.70      399.23     44.87 o
  -7   9   2      293.78      347.69     33.95 o
  -6   9   2      480.99      440.28     25.02 o
  -5   9   2     2638.21     2362.19     37.63 o
  -4   9   2     4418.01     4465.40     54.79 o
  -3   9   2       29.50       82.04     27.30 o
  -2   9   2      131.28      119.07     18.64 o
  -1   9   2     6462.27     6366.44     65.68 o
   0   9   2       60.23       61.63     12.88 o
   1   9   2    64917.48    64890.88    564.88 o
   2   9   2    12670.46    12256.63    150.90 o
   3   9   2     7288.47     6967.45    108.46 o
   4   9   2       53.31       33.70     13.32 o
   5   9   2       39.84       90.90     23.54 o
   6   9   2     1281.56     1276.10     60.78 o
   7   9   2      166.51      113.22     34.04 o
   8   9   2       13.01      134.84     54.57 o
   9   9   2        5.94      154.08     62.48 o
 -11  10   2       21.41       82.89     59.01 o
 -10  10   2       37.14       79.35     31.76 o
  -9  10   2       47.38       57.14     37.93 o
  -8  10   2      676.26      760.89     62.36 o
  -7  10   2      270.40      281.42     27.78 o
  -6  10   2     1513.82     1613.28     37.90 o
  -5  10   2     6919.25     6955.78     85.05 o
  -4  10   2      544.61      546.54     19.02 o
  -3  10   2    10803.19    11923.31    148.01 o
  -2  10   2      835.47     1043.62     25.50 o
  -1  10   2    19685.53    19511.25    181.86 o
   0  10   2     2514.80     2466.40     45.35 o
   1  10   2     1462.60     1360.71     28.32 o
   2  10   2     3084.97     3084.62     55.71 o
   3  10   2     3458.64     3549.65     81.77 o
   4  10   2      302.87      265.99     16.96 o
   5  10   2      518.27      538.82     30.19 o
   6  10   2     2027.06     1934.04     67.48 o
   7  10   2      688.46      699.94     40.67 o
   8  10   2       92.08      184.17     55.27 o
   9  10   2      199.88      310.90     60.20 o
 -11  11   2       27.80       92.47     66.17 o
 -10  11   2        4.51       23.12     45.84 o
  -9  11   2       27.08       27.32     42.00 o
  -8  11   2      123.04       45.08     46.15 o
  -7  11   2      164.99      211.05     41.74 o
  -6  11   2     4705.64     4630.13     94.15 o
  -5  11   2     1487.29     1475.02     32.81 o
  -4  11   2      926.58      751.57     29.07 o
  -3  11   2     6443.14     5890.51    102.59 o
  -2  11   2    11094.83    10788.01    104.36 o
  -1  11   2    17411.20    16387.91    164.71 o
   0  11   2       79.42       92.28     15.12 o
   1  11   2    12022.39    12316.54    132.97 o
   2  11   2     1568.51     1470.92     46.61 o
   3  11   2      248.64      156.34     40.01 o
   4  11   2    22479.38    23432.74    310.56 o
   5  11   2      304.50      270.02     27.20 o
   6  11   2      802.81      693.14     33.73 o
   7  11   2       51.12       40.26     33.66 o
   8  11   2       10.35       36.18     53.26 o
   9  11   2        8.96      -67.82     67.82 o
  10  11   2       61.39      152.53     73.35 o
 -11  12   2        1.68      196.96     93.27 o
 -10  12   2      318.29      284.50     70.10 o
  -9  12   2      119.46      110.14     40.57 o
  -8  12   2        6.72      -49.38     92.55 o
  -7  12   2      373.54      468.57     42.75 o
  -6  12   2      172.57      163.93     32.93 o
  -5  12   2        2.81       21.33     18.51 o
  -4  12   2      975.55      970.20     25.87 o
  -3  12   2    12267.80    12144.14    166.14 o
  -2  12   2    10214.30     9872.61    116.23 o
  -1  12   2    15649.55    15490.58    179.58 o
   0  12   2      573.67      498.57     21.21 o
   1  12   2     1662.10     1563.15     33.78 o
   2  12   2    10135.23    10330.14    141.80 o
   3  12   2     1120.30     1106.10     18.08 o
   4  12   2       50.50       33.70     12.52 o
   5  12   2     9901.33    10239.12    164.93 o
   6  12   2       97.89      121.64     38.82 o
   7  12   2       15.47       21.38     47.58 o
   8  12   2      827.61      889.76     56.56 o
   9  12   2       93.98      -14.05     56.54 o
  10  12   2       74.99      161.31     51.95 o
 -11  13   2        0.20       41.15     43.14 o
 -10  13   2       74.95        8.44     48.65 o
  -9  13   2       40.52       -1.46     69.03 o
  -8  13   2      287.86      286.61     67.77 o
  -7  13   2     1633.38     1680.76     60.27 o
  -6  13   2      871.04      863.55     30.36 o
  -5  13   2     1002.39     1077.59     29.17 o
  -4  13   2     4545.81     5130.10     63.86 o
  -3  13   2      101.10       29.72     28.87 o
  -2  13   2     1879.45     1867.63     34.77 o
  -1  13   2    45956.41    45541.42    466.92 o
   0  13   2     4418.69     4249.18     77.02 o
   1  13   2     2133.29     2194.83     37.88 o
   2  13   2    31048.62    30606.14    326.53 o
   3  13   2     1450.84     1350.28     23.73 o
   4  13   2     1191.27     1209.16     36.98 o
   5  13   2      207.58      179.19     26.42 o
   6  13   2     2308.04     2547.86     62.99 o
   7  13   2       57.74       12.59     62.99 o
   8  13   2       25.10       -1.02     80.27 o
   9  13   2      377.48      265.33     64.01 o
  10  13   2       34.26       84.34     47.70 o
 -10  14   2      236.06       93.88     41.03 o
  -9  14   2      110.57       66.97     37.78 o
  -8  14   2       16.31       36.98     38.51 o
  -7  14   2      199.22      222.46     32.93 o
  -6  14   2      392.10      387.24     34.31 o
  -5  14   2     1279.64     1365.88     36.96 o
  -4  14   2      729.49      786.66     24.63 o
  -3  14   2    14083.77    14160.10    231.73 o
  -2  14   2     1970.67     1764.72     35.01 o
  -1  14   2    11652.80    12024.69    132.05 o
   0  14   2      708.85      685.36     25.70 o
   1  14   2    32015.91    31924.00    334.95 o
   2  14   2    22539.71    22185.34    246.63 o
   3  14   2    12287.51    11683.43    131.20 o
   4  14   2      331.95      321.58     25.41 o
   5  14   2     7326.78     7520.32    122.49 o
   6  14   2      337.19      302.63     30.84 o
   7  14   2      670.16      689.82     37.95 o
   8  14   2      244.63      212.46     45.01 o
   9  14   2        8.56      142.75     81.58 o
  10  14   2       12.34       33.63     44.40 o
 -10  15   2        2.18      -10.53     51.00 o
  -9  15   2       15.63       -9.58     70.71 o
  -8  15   2       11.55       61.03     59.16 o
  -7  15   2        0.64        5.14     30.67 o
  -6  15   2     1080.05     1090.11     41.25 o
  -5  15   2      878.39      959.45     28.44 o
  -4  15   2     1665.14     1834.80     30.04 o
  -3  15   2     2578.73     2423.26     32.73 o
  -2  15   2     6832.65     6231.23     74.32 o
  -1  15   2      118.04      129.52     21.21 o
   0  15   2     6046.51     5893.20     85.58 o
   1  15   2     5128.87     5641.68     74.44 o
   2  15   2    32355.48    32874.13    348.39 o
   3  15   2        3.42        4.71     11.74 o
   4  15   2    10220.55    10616.15    135.13 o
   5  15   2     3322.80     3448.73     86.19 o
   6  15   2      378.07      312.63     45.54 o
   7  15   2      130.17      146.27     33.05 o
   8  15   2       88.30       88.25     38.14 o
   9  15   2      523.03      547.26     88.06 o
  10  15   2       15.59       13.20     72.75 o
 -10  16   2       12.55      -11.33     74.61 o
  -9  16   2       82.29       80.00     43.87 o
  -8  16   2        2.07      107.06     46.15 o
  -7  16   2       33.71       13.88     34.75 o
  -6  16   2       23.23        8.83     25.94 o
  -5  16   2        0.69       -1.31     51.25 o
  -4  16   2      991.96     1197.56     29.65 o
  -3  16   2     2904.58     2806.64     41.18 o
  -2  16   2     5455.45     5344.92     65.56 o
  -1  16   2      257.36      281.47     25.99 o
   0  16   2     2552.31     2666.05     51.95 o
   1  16   2     2363.83     2083.48     37.78 o
   2  16   2     3258.63     3030.00     56.76 o
   3  16   2     1718.25     1624.45     34.43 o
   4  16   2      518.17      548.53     28.56 o
   5  16   2        6.56       16.99     29.80 o
   6  16   2     1410.70     1445.23     70.73 o
   7  16   2        0.94       23.25     34.72 o
   8  16   2      341.85      336.57     62.43 o
   9  16   2       12.55      -78.11     82.14 o
  10  16   2        5.53       -2.31     62.80 o
 -10  17   2       17.53      -45.67    103.95 o
  -9  17   2        1.69      -49.09     72.58 o
  -8  17   2      125.12      112.44     35.91 o
  -7  17   2      129.31      124.91     69.62 o
  -6  17   2     2479.64     2763.62     94.92 o
  -5  17   2     1454.70     1567.59     39.50 o
  -4  17   2     2933.68     2727.90     41.10 o
  -3  17   2     5904.27     6360.35     70.83 o
  -2  17   2     1345.34     1271.25     33.34 o
  -1  17   2       37.13       16.45     21.09 o
   0  17   2     1742.16     1808.25     39.45 o
   1  17   2     5249.21     5559.86     71.77 o
   2  17   2      180.24      134.91     26.01 o
   3  17   2    12458.35    13030.09    170.63 o
   4  17   2    16766.53    17223.39    225.81 o
   5  17   2     1383.94     1288.33     59.40 o
   6  17   2      584.15      657.40     61.75 o
   7  17   2        1.75       -5.02     60.78 o
   8  17   2      609.65      508.51     56.68 o
   9  17   2      475.48      446.54     55.54 o
  10  17   2       10.81      -63.86     63.86 o
 -10  18   2        0.40      -15.51     43.29 o
  -9  18   2        4.99       36.96     45.62 o
  -8  18   2        6.16        6.14     40.55 o
  -7  18   2     1142.68     1132.72     72.50 o
  -6  18   2      631.94      564.20     27.88 o
  -5  18   2       22.17       26.84     17.52 o
  -4  18   2       37.14       68.98     18.13 o
  -3  18   2     3745.01     3479.04     52.65 o
  -2  18   2     3100.37     2895.09     54.69 o
  -1  18   2     7359.57     7669.64    120.33 o
   0  18   2     2437.81     2336.22     43.94 o
   1  18   2     1667.14     1605.30     35.86 o
   2  18   2    15494.66    15674.74    169.44 o
   3  18   2     2668.72     2886.26     44.65 o
   4  18   2        4.75       13.66     23.42 o
   5  18   2     3625.64     4036.18    109.41 o
   6  18   2      326.12      344.75     44.89 o
   7  18   2        2.65      -37.63     55.47 o
   8  18   2        1.00       63.67     38.00 o
   9  18   2       35.51      152.48     59.30 o
  10  18   2       76.97       38.58     84.08 o
 -10  19   2        7.15        0.46     25.28 o
  -9  19   2      174.48      161.31     47.15 o
  -8  19   2      138.31       34.21     41.76 o
  -7  19   2       53.68       -8.86    118.82 o
  -6  19   2      200.19      242.89     28.12 o
  -5  19   2     2960.97     3124.92     51.05 o
  -4  19   2     3661.36     3371.09     52.85 o
  -3  19   2      976.19     1037.85     26.33 o
  -2  19   2     2291.92     2281.19     37.32 o
  -1  19   2     2431.05     2307.57     44.06 o
   0  19   2        6.99        3.40     25.11 o
   1  19   2     3185.56     3158.67     51.71 o
   2  19   2      217.58      210.13     13.59 o
   3  19   2      452.34      468.19     20.19 o
   4  19   2      683.71      629.52     29.46 o
   5  19   2      155.12      215.98     40.55 o
   6  19   2       20.53       32.90     29.29 o
   7  19   2     1438.59     1400.63     53.58 o
   8  19   2       23.32       -8.47     62.26 o
   9  19   2       48.92       65.03     60.54 o
  10  19   2        0.88      -69.47     79.42 o
 -10  20   2      105.18       77.36     40.23 o
  -9  20   2      548.03      591.55     48.58 o
  -8  20   2      589.81      687.49     48.53 o
  -7  20   2       21.21      -13.49     59.64 o
  -6  20   2       31.12       50.54     24.24 o
  -5  20   2      869.54      945.18     42.49 o
  -4  20   2     2396.22     2090.35     39.04 o
  -3  20   2     4872.33     4886.08     74.86 o
  -2  20   2     1970.35     2119.81     31.13 o
  -1  20   2      524.37      450.04     29.02 o
   0  20   2     6515.64     6947.58     90.99 o
   1  20   2     3926.70     4166.36     49.60 o
   2  20   2      674.13      594.53     17.42 o
   3  20   2       62.61       50.23     19.46 o
   4  20   2      410.97      348.42     27.56 o
   5  20   2     4545.81     4536.71    134.84 o
   6  20   2       94.35       81.89     34.53 o
   7  20   2       12.99      -11.74     62.87 o
   8  20   2     1251.47     1190.16     80.95 o
   9  20   2      240.89      344.05     61.63 o
  10  20   2       14.50      271.35    238.13 o
 -10  21   2        7.66      -14.12     38.44 o
  -9  21   2       10.45       86.65     58.89 o
  -8  21   2      110.15      131.59     38.51 o
  -7  21   2       21.27       91.38     39.77 o
  -6  21   2       66.82       42.88     33.63 o
  -5  21   2      157.87      164.93     29.60 o
  -4  21   2     1616.38     1455.68     32.22 o
  -3  21   2      105.78       64.84     20.50 o
  -2  21   2      280.35      257.79     17.16 o
  -1  21   2    10180.18    10388.23    110.82 o
   0  21   2      519.83      491.55     14.05 o
   1  21   2        5.14       10.17     13.22 o
   2  21   2      176.40      163.33     17.13 o
   3  21   2     6126.81     6215.97    100.09 o
   4  21   2     6961.59     6729.24    116.28 o
   5  21   2     1439.64     1583.07     46.83 o
   6  21   2      567.57      724.37     71.80 o
   7  21   2      607.24      666.70     43.94 o
   8  21   2       25.07       15.80     34.36 o
   9  21   2      256.38      416.33    107.27 o
  10  21   2       71.13       64.16     35.18 o
 -10  22   2       37.37       38.73     35.40 o
  -9  22   2        3.02      137.41    110.65 o
  -8  22   2       18.24       12.71     62.63 o
  -7  22   2        1.87       32.51     29.75 o
  -6  22   2      219.55      239.15     36.40 o
  -5  22   2      149.75      132.90     24.97 o
  -4  22   2        2.05      -10.46     47.80 o
  -3  22   2     3249.94     3276.19     52.44 o
  -2  22   2     3194.33     3224.43     47.07 o
  -1  22   2     2880.69     2977.78     44.38 o
   0  22   2      375.59      380.74     17.06 o
   1  22   2     5627.28     5691.15     71.36 o
   2  22   2      849.08      912.38     24.73 o
   3  22   2     5219.16     5403.98    155.75 o
   4  22   2      615.45      682.98     34.19 o
   5  22   2      103.47      100.48     32.71 o
   6  22   2       21.34        9.34     34.99 o
   7  22   2        0.14        2.77     32.95 o
   8  22   2      356.54      429.31     48.29 o
   9  22   2        1.04      -61.41     66.51 o
  10  22   2       80.14       47.34     32.49 o
 -10  23   2       30.70      369.89    329.49 o
  -9  23   2        3.75      -35.47    113.41 o
  -8  23   2     1353.63     1665.79     97.30 o
  -7  23   2      137.27      120.94     69.54 o
  -6  23   2       95.11      109.00     31.62 o
  -5  23   2     3865.43     4028.68     99.17 o
  -4  23   2     1935.04     2061.99     41.08 o
  -3  23   2     1197.47     1208.55     29.87 o
  -2  23   2     1157.04     1138.55     27.06 o
  -1  23   2     5241.91     5696.37     66.99 o
   0  23   2      352.62      345.46     15.46 o
   1  23   2     2195.86     2125.22     36.18 o
   2  23   2     7937.72     7754.84    107.03 o
   3  23   2     6238.31     6356.76     88.35 o
   4  23   2      932.98      959.64     36.03 o
   5  23   2     3482.74     3644.11    103.39 o
   6  23   2      930.77     1072.06     57.09 o
   7  23   2      175.29       71.39     38.36 o
   8  23   2       32.56       -2.33     63.04 o
   9  23   2       18.02       24.58     37.80 o
 -10  24   2        0.38       26.35     28.10 o
  -9  24   2       14.26       68.57     41.15 o
  -8  24   2       58.17       -6.50     72.48 o
  -7  24   2      536.39      507.79     66.49 o
  -6  24   2      122.42      114.77     36.57 o
  -5  24   2       54.87       55.64     23.15 o
  -4  24   2      304.45      297.36     23.54 o
  -3  24   2      518.59      496.55     22.74 o
  -2  24   2     2421.30     2397.13     41.78 o
  -1  24   2      322.85      275.84     17.93 o
   0  24   2      104.62       95.72     12.79 o
   1  24   2    15004.82    15383.71    197.71 o
   2  24   2      939.92     1030.25     29.12 o
   3  24   2        2.19       -0.66     66.34 o
   4  24   2     1535.13     1647.84     50.42 o
   5  24   2     1030.76     1161.48     47.15 o
   6  24   2      160.82      145.30     61.78 o
   7  24   2        1.55      -44.36     66.53 o
   8  24   2      312.68      254.00     43.97 o
   9  24   2        0.70       23.73     30.19 o
 -10  25   2        2.47       40.86     30.74 o
  -9  25   2       22.36       59.33     37.95 o
  -8  25   2       59.34       57.26     43.09 o
  -7  25   2      212.83      236.80     40.98 o
  -6  25   2       97.73      108.27     39.96 o
  -5  25   2       29.21       53.77     20.70 o
  -4  25   2      497.14      554.69     44.38 o
  -3  25   2     2958.30     2979.41     50.37 o
  -2  25   2     5008.18     5168.64     68.86 o
  -1  25   2     2606.30     2308.64     43.75 o
   0  25   2       84.98       99.82     14.17 o
   1  25   2    17946.18    17775.31    220.20 o
   2  25   2     3874.64     3937.69     58.70 o
   3  25   2     3683.59     3496.58     69.88 o
   4  25   2       13.87       20.07     30.26 o
   5  25   2      764.56      699.38     76.07 o
   6  25   2     1522.24     1549.10     60.76 o
   7  25   2       19.41       57.39     60.78 o
   8  25   2      130.78       80.58     37.95 o
   9  25   2      132.91      114.72     54.43 o
 -10  26   2      168.35       48.00     29.75 o
  -9  26   2      106.21      138.31     37.61 o
  -8  26   2      270.06      299.23     68.91 o
  -7  26   2      485.62      386.46     80.83 o
  -6  26   2        8.17       21.86     64.81 o
  -5  26   2      700.54      670.31     27.78 o
  -4  26   2      235.15      215.62     28.66 o
  -3  26   2      184.50      143.94     21.86 o
  -2  26   2     3592.36     3843.98     73.18 o
  -1  26   2       10.30        5.12     15.36 o
   0  26   2       29.00       35.89     13.95 o
   1  26   2      419.23      365.96     22.27 o
   2  26   2     5759.88     5481.87     76.39 o
   3  26   2      476.25      434.85     31.59 o
   4  26   2       14.86       67.04     27.52 o
   5  26   2      564.40      582.59     42.80 o
   6  26   2     2821.12     2976.67     73.11 o
   7  26   2        1.70      -17.42     78.16 o
   8  26   2      108.54       54.79     44.67 o
   9  26   2       36.52       17.64     50.79 o
 -10  27   2       12.02       41.86     87.21 o
  -9  27   2       53.49       82.16     37.46 o
  -8  27   2       14.08       84.37     43.99 o
  -7  27   2      201.69      213.36     41.86 o
  -6  27   2      398.48      417.72     45.18 o
  -5  27   2     1668.86     1696.32     51.37 o
  -4  27   2        0.79      -13.22     46.98 o
  -3  27   2     3750.29     3870.21     67.04 o
  -2  27   2      603.65      595.28     22.83 o
  -1  27   2        5.20       15.29     19.75 o
   0  27   2     3344.84     3711.74     56.49 o
   1  27   2     6980.63     7335.28    100.75 o
   2  27   2     1588.14     1404.97     32.25 o
   3  27   2     1274.73     1280.30     45.04 o
   4  27   2       17.14       35.81     28.03 o
   5  27   2        0.67       85.17     44.53 o
   6  27   2      495.45      414.42     43.56 o
   7  27   2        2.64      -53.43     80.22 o
   8  27   2      127.57      157.72     46.25 o
   9  27   2        5.32      -34.24     46.88 o
  -9  28   2       12.98       -1.31     66.39 o
  -8  28   2       64.68       18.66     37.03 o
  -7  28   2       14.04       20.55     34.72 o
  -6  28   2        6.16       40.45     37.32 o
  -5  28   2      351.11      411.36     35.84 o
  -4  28   2        0.75        1.65     27.69 o
  -3  28   2     1632.99     1790.95     49.18 o
  -2  28   2     4042.11     4004.47     75.68 o
  -1  28   2     1069.37     1079.53     32.98 o
   0  28   2    11071.40    11113.04    141.37 o
   1  28   2     2482.59     2290.19     43.26 o
   2  28   2      830.29      817.14     27.44 o
   3  28   2      132.98       87.84     30.14 o
   4  28   2      406.62      444.38     36.69 o
   5  28   2       13.58       15.84     67.07 o
   6  28   2     1000.59      983.62     90.63 o
   7  28   2        2.39      -23.66     66.53 o
   8  28   2      491.17      687.17    144.98 o
   9  28   2       32.31        6.65     28.22 o
  -9  29   2       46.69       55.78     60.37 o
  -8  29   2        6.25        2.31     38.90 o
  -7  29   2      358.26      383.99     50.52 o
  -6  29   2       79.69      106.76     71.75 o
  -5  29   2     1614.42     1720.78     92.69 o
  -4  29   2     3026.15     3323.36     63.28 o
  -3  29   2      655.52      658.93     35.16 o
  -2  29   2        0.93       13.15     22.35 o
  -1  29   2     6098.99     6284.01     84.54 o
   0  29   2     1478.24     1408.59     34.02 o
   1  29   2       29.75       40.89     20.19 o
   2  29   2     1442.30     1465.73     50.83 o
   3  29   2        2.31      -32.15     52.73 o
   4  29   2      182.96      172.86     37.32 o
   5  29   2       53.71       48.97     50.42 o
   6  29   2      288.13      241.85     62.04 o
   7  29   2      101.69      118.12     54.45 o
   8  29   2      106.02      115.52     41.06 o
   9  29   2       37.82       13.83     23.59 o
  -9  30   2        2.38      -48.12     52.12 o
  -8  30   2       46.94       83.59     45.08 o
  -7  30   2      100.24      131.56     56.95 o
  -6  30   2       93.02      109.99     31.93 o
  -5  30   2      107.33       41.74     42.29 o
  -4  30   2     1354.32     1426.66     38.94 o
  -3  30   2      248.88      297.44     25.36 o
  -2  30   2       54.39       78.98     25.02 o
  -1  30   2     1186.84     1238.61     32.32 o
   0  30   2      292.88      308.74     23.66 o
   1  30   2        2.78       17.49     23.61 o
   2  30   2     1052.05     1099.36     43.51 o
   3  30   2     1162.20     1146.33     71.99 o
   4  30   2      262.44      217.27     37.37 o
   5  30   2     1039.00     1086.93     48.92 o
   6  30   2      260.86      148.67     42.90 o
   7  30   2       25.59       57.94     41.98 o
   8  30   2      116.65       62.53     47.73 o
   9  30   2        1.92       11.16     30.67 o
  -9  31   2      221.40      104.24     54.84 o
  -8  31   2        9.09      -18.25     78.35 o
  -7  31   2      233.24      281.54     89.03 o
  -6  31   2       14.05       20.84     26.79 o
  -5  31   2       11.11      -37.90     73.98 o
  -4  31   2     2658.22     3017.67     81.00 o
  -3  31   2     4802.43     4945.79    103.05 o
  -2  31   2       13.56       40.42     26.59 o
  -1  31   2      953.91      909.88     30.62 o
   0  31   2        7.41      -35.38     54.86 o
   1  31   2     2741.27     2708.06     55.49 o
   2  31   2     1103.11     1060.68     55.86 o
   3  31   2     1199.93     1290.71     43.43 o
   4  31   2     1004.79      996.40     44.89 o
   5  31   2       87.33       78.88     38.46 o
   6  31   2        0.34      -55.11     71.22 o
   7  31   2     1111.85     1027.85     89.08 o
   8  31   2      155.79       75.20     51.20 o
   9  31   2        0.30       15.38     22.42 o
  -9  32   2        1.80      -21.74     46.54 o
  -8  32   2       36.07       26.52     44.82 o
  -7  32   2      139.30      103.93     51.27 o
  -6  32   2      208.89      228.82     66.82 o
  -5  32   2      595.93      645.88     59.35 o
  -4  32   2      792.19      869.98     78.76 o
  -3  32   2      955.40     1028.63     36.49 o
  -2  32   2      149.96      166.84     26.72 o
  -1  32   2       20.35       65.37     18.78 o
   0  32   2     4672.36     5161.26     85.56 o
   1  32   2      311.80      365.64     24.60 o
   2  32   2        3.13      -43.99     83.79 o
   3  32   2     1368.08     1479.44     73.76 o
   4  32   2       28.01      137.31     55.18 o
   5  32   2      958.30     1055.03     51.08 o
   6  32   2       50.81      117.78     42.24 o
   7  32   2       33.20      -60.56     60.56 o
   8  32   2       89.95       52.34     40.16 o
   9  32   2       31.66       34.04     66.29 o
  -9  33   2      294.35      155.75     78.47 o
  -8  33   2       61.50       55.01     43.58 o
  -7  33   2       13.48       74.25     45.25 o
  -6  33   2      168.25      196.16     65.83 o
  -5  33   2      916.85      967.70     48.00 o
  -4  33   2       78.83       95.29     29.65 o
  -3  33   2     2490.25     2500.91     51.66 o
  -2  33   2      154.73      132.39     28.68 o
  -1  33   2      592.17      549.35     34.80 o
   0  33   2      293.17      300.71     25.57 o
   1  33   2       83.74      104.63     27.37 o
   2  33   2      989.74      982.67     42.24 o
   3  33   2      116.77       92.93     50.40 o
   4  33   2      655.94      708.72     41.86 o
   5  33   2       16.57        8.93     34.48 o
   6  33   2      255.92      280.52     44.55 o
   7  33   2        0.36       79.61     41.49 o
   8  33   2       17.36       22.71     44.87 o
  -9  34   2       36.33       -7.26     34.63 o
  -8  34   2       37.16       72.75     38.34 o
  -7  34   2       60.86       64.25     46.01 o
  -6  34   2       41.02      162.62     44.33 o
  -5  34   2      226.01      251.36     51.00 o
  -4  34   2      281.87      341.48     32.83 o
  -3  34   2     1912.49     2101.76     58.14 o
  -2  34   2     8920.90     9579.20    168.47 o
  -1  34   2     3346.56     3442.40     66.02 o
   0  34   2      676.25      794.35     36.32 o
   1  34   2      159.37      198.39     34.72 o
   2  34   2      198.71      162.11     31.23 o
   3  34   2      481.04      411.82     39.87 o
   4  34   2        5.16       -3.20     66.15 o
   5  34   2      554.12      474.13     67.50 o
   6  34   2       60.45       66.32     41.32 o
   7  34   2       41.49       74.01     52.24 o
   8  34   2       39.29        8.27     25.14 o
  -9  35   2       45.77       18.95     21.74 o
  -8  35   2       12.86       -5.44     95.48 o
  -7  35   2       30.92       50.06     44.28 o
  -6  35   2      104.63      142.65     50.25 o
  -5  35   2       32.56       31.57     34.65 o
  -4  35   2       47.94       20.36     28.90 o
  -3  35   2      387.73      363.61     44.72 o
  -2  35   2     2730.57     2955.31     68.81 o
  -1  35   2       14.84       28.32     24.65 o
   0  35   2       47.90       72.70     23.27 o
   1  35   2      818.87      795.64     45.98 o
   2  35   2     2139.35     2516.22     94.80 o
   3  35   2     2047.65     2272.58     73.96 o
   4  35   2      419.06      426.96     49.45 o
   5  35   2       50.91       52.63     43.60 o
   6  35   2      325.10      235.22     98.56 o
   7  35   2      126.32       57.41     30.33 o
   8  35   2        7.72      -27.03     50.03 o
  -8  36   2        2.69       26.96     41.01 o
  -7  36   2       49.22      -15.67     73.89 o
  -6  36   2      114.01      110.91     38.87 o
  -5  36   2      133.39      192.37     43.12 o
  -4  36   2     1159.09     1378.35     69.66 o
  -3  36   2        3.85      -13.95     62.41 o
  -2  36   2       21.11       28.05     28.22 o
  -1  36   2      261.28      271.45     29.31 o
   0  36   2        8.56       35.69     29.09 o
   1  36   2       25.61       -6.87     59.28 o
   2  36   2     1212.73     1243.68     76.87 o
   3  36   2      638.81      648.81     85.58 o
   4  36   2       38.06       24.80     45.21 o
   5  36   2      408.59      399.15     41.40 o
   6  36   2      218.46      160.87     61.39 o
   7  36   2       71.06       70.22     33.15 o
   8  36   2       40.45       33.61     40.69 o
  -8  37   2        0.01       19.63     22.35 o
  -7  37   2       80.39       59.89     35.62 o
  -6  37   2      869.26      915.34     55.25 o
  -5  37   2      195.05      160.41     41.18 o
  -4  37   2     1111.14     1093.41     61.51 o
  -3  37   2       14.85       34.41     48.14 o
  -2  37   2      439.31      486.85     38.53 o
  -1  37   2      586.29      641.12     44.91 o
   0  37   2      360.93      370.69     29.14 o
   1  37   2     2573.81     2687.58     67.33 o
   2  37   2     3968.07     4206.50    113.66 o
   3  37   2     1094.15     1027.22     57.90 o
   4  37   2      458.51      470.76     41.95 o
   5  37   2      120.16      202.51     43.19 o
   6  37   2       41.53       52.95     33.90 o
   7  37   2      129.75      125.38     44.77 o
   8  37   2       38.23      -25.33     32.98 o
  -8  38   2       43.38       29.09     21.67 o
  -7  38   2       34.19      118.02     72.84 o
  -6  38   2      270.68      193.10     50.18 o
  -5  38   2       84.37      116.28     37.68 o
  -4  38   2       22.78       14.29     39.67 o
  -3  38   2      266.38      351.74     60.06 o
  -2  38   2     2945.27     3099.95     64.96 o
  -1  38   2     1723.86     1686.76     50.03 o
   0  38   2      188.76      199.46     27.90 o
   1  38   2      759.29      844.05     44.79 o
   2  38   2      821.98      772.76     67.82 o
   3  38   2       14.49       35.50     50.06 o
   4  38   2       17.36       -4.17     69.06 o
   5  38   2        3.95       61.39     43.05 o
   6  38   2      137.90       88.37     40.09 o
   7  38   2        0.01       30.52     31.59 o
   8  38   2        0.03        3.98     22.13 o
  -8  39   2       26.04       -8.25     43.29 o
  -7  39   2       69.58       73.98     46.03 o
  -6  39   2      109.66      134.98     52.14 o
  -5  39   2      157.68      149.06     40.35 o
  -4  39   2      124.44      154.98     47.12 o
  -3  39   2       40.03       87.09     34.09 o
  -2  39   2      327.74      347.91     34.80 o
  -1  39   2      404.71      430.67     31.62 o
   0  39   2      283.84      204.77     48.04 o
   1  39   2      282.65      372.24     43.00 o
   2  39   2      364.16      391.83     38.10 o
   3  39   2      117.79      141.49     36.20 o
   4  39   2      230.37      276.67     74.74 o
   5  39   2       28.93       65.25     44.14 o
   6  39   2        1.35       36.54     30.89 o
   7  39   2        7.47       -3.74     52.48 o
   8  39   2        1.25       -7.09     21.43 o
  -8  40   2        1.64       67.87     47.24 o
  -7  40   2      330.87      316.90    107.23 o
  -6  40   2      181.14       54.18     98.03 o
  -5  40   2     1087.64     1112.63     61.80 o
  -4  40   2       20.21        1.92     36.35 o
  -3  40   2      135.20      137.87     32.49 o
  -2  40   2      114.04      105.19     28.90 o
  -1  40   2        7.91      -24.12     56.08 o
   0  40   2     3019.48     3354.18     85.48 o
   1  40   2     1247.21     1368.31     50.06 o
   2  40   2       12.08       10.82     38.34 o
   3  40   2        6.19       53.16     40.52 o
   4  40   2      500.11      348.59     74.30 o
   5  40   2        2.48      130.88     58.57 o
   6  40   2       70.16       64.91     36.93 o
   7  40   2       24.59       19.12     18.59 o
  -8  41   2       72.27       -3.98     36.71 o
  -7  41   2        9.35      -16.84     50.57 o
  -6  41   2       51.22      101.35     45.23 o
  -5  41   2        0.41       24.92     70.56 o
  -4  41   2      270.98      450.08     46.35 o
  -3  41   2      127.89      118.17     33.00 o
  -2  41   2      879.26     1052.09     49.26 o
  -1  41   2       49.71       41.32     30.86 o
   0  41   2      258.77      323.13     38.61 o
   1  41   2        1.23      -82.26     99.61 o
   2  41   2      650.53      675.36     46.52 o
   3  41   2     1701.64     1795.83     62.43 o
   4  41   2       53.96       -9.56     75.05 o
   5  41   2      372.80      325.83     48.24 o
   6  41   2       14.90       20.26     31.16 o
   7  41   2        3.16      -15.14     36.98 o
  -7  42   2       50.47       17.30     21.35 o
  -6  42   2       15.99        7.11     29.36 o
  -5  42   2       24.42       33.49     56.71 o
  -4  42   2      357.94      318.69     41.76 o
  -3  42   2      595.71      604.41     43.58 o
  -2  42   2       37.78       29.07     39.72 o
  -1  42   2       18.03       26.18     32.66 o
   0  42   2       53.79      102.98     33.34 o
   1  42   2      219.34      305.15     76.31 o
   2  42   2      135.72       79.18     36.62 o
   3  42   2       51.39       31.59     42.07 o
   4  42   2     1166.77     1009.94     53.79 o
   5  42   2       33.63       40.40     45.25 o
   6  42   2      130.79      151.92     48.09 o
   7  42   2       33.73       28.95     22.81 o
  -7  43   2        9.29       15.92     41.88 o
  -6  43   2      242.63      261.82     55.18 o
  -5  43   2        5.80       13.10     35.18 o
  -4  43   2       36.11       82.45     44.16 o
  -3  43   2      980.11     1108.72     54.16 o
  -2  43   2      115.24      121.91     33.92 o
  -1  43   2       33.12       49.28     69.71 o
   0  43   2      195.04      201.20     33.44 o
   1  43   2        1.03       47.05     38.99 o
   2  43   2      376.30      391.85     38.36 o
   3  43   2      578.08      541.98     76.34 o
   4  43   2      568.45      655.27     82.11 o
   5  43   2      228.49      309.98     87.11 o
   6  43   2      126.00       -8.78     44.91 o
   7  43   2       21.65        5.73     18.97 o
  -6  44   2       27.32       14.46     38.75 o
  -5  44   2        4.15       17.91     39.62 o
  -4  44   2      769.82      871.51     69.59 o
  -3  44   2      558.98      675.09     50.25 o
  -2  44   2       42.70       55.30     46.25 o
  -1  44   2     1043.93     1070.65     71.44 o
   0  44   2     1077.66     1096.40     48.58 o
   1  44   2      642.47      751.77     63.48 o
   2  44   2       39.88       26.50     41.44 o
   3  44   2      409.31      273.24     39.07 o
   4  44   2       22.41       -0.22     73.62 o
   5  44   2       30.93       63.40     73.45 o
   6  44   2       12.93      -10.97     36.98 o
   7  44   2       35.95      -28.56     58.82 o
  -7  45   2       64.14       38.82     70.20 o
  -6  45   2       93.98       64.98     44.65 o
  -5  45   2       33.45       37.20     34.65 o
  -4  45   2      125.23      193.41     58.04 o
  -3  45   2       61.02      -10.99     75.66 o
  -2  45   2     1070.87     1187.58     52.17 o
  -1  45   2     1189.56     1204.91     45.79 o
   0  45   2        4.40       36.52     47.15 o
   1  45   2      533.66      558.14     59.23 o
   2  45   2     1829.84     2036.51    109.70 o
   3  45   2      579.59      604.77     54.60 o
   4  45   2       24.23      209.72     78.67 o
   5  45   2      153.21       31.23     62.53 o
   6  45   2        7.08       66.68     45.16 o
  -7  46   2       24.97      -17.11     54.60 o
  -6  46   2       47.50       43.12     30.11 o
  -5  46   2       34.74      -36.13     79.76 o
  -4  46   2        2.40       55.20     54.91 o
  -3  46   2     1149.44     1016.96     86.62 o
  -2  46   2      301.97      348.49     37.71 o
  -1  46   2        2.27       59.21     36.91 o
   0  46   2      320.38      300.06     49.16 o
   1  46   2      555.04      625.47     54.69 o
   2  46   2      203.46      219.96     67.53 o
   3  46   2     1198.15     1376.99     80.78 o
   4  46   2        0.19       91.84     53.70 o
   5  46   2       97.85      120.86     47.87 o
   6  46   2       80.98       72.43     49.01 o
  -6  47   2       66.64      183.54     43.17 o
  -5  47   2      103.25      112.05     56.27 o
  -4  47   2       30.80      -11.45     82.43 o
  -3  47   2       76.76      128.87     56.42 o
  -2  47   2       41.91        4.27     30.06 o
  -1  47   2        8.47        4.61     43.97 o
   0  47   2      328.43      387.72     46.78 o
   1  47   2      231.56      319.78     54.57 o
   2  47   2      494.40      469.13     37.71 o
   3  47   2      175.32      329.17     55.27 o
   4  47   2       95.82       11.74     42.32 o
   5  47   2       56.78       60.08    105.99 o
   6  47   2       25.36      -19.90     65.00 o
  -6  48   2      225.90       56.83     47.02 o
  -5  48   2       25.94       71.87     78.47 o
  -4  48   2      369.12      342.54     70.88 o
  -3  48   2      138.91      124.62     41.32 o
  -2  48   2      185.28      196.69     44.09 o
  -1  48   2      407.44      573.06     73.47 o
   0  48   2      363.99      374.50     53.16 o
   1  48   2      150.46      237.65     76.46 o
   2  48   2      293.63      252.89     46.44 o
   3  48   2      159.59      225.83     58.96 o
   4  48   2        4.42       85.58     45.74 o
   5  48   2       10.52       14.90     41.54 o
   6  48   2       93.05      105.92     72.36 o
  -6  49   2      304.57       87.06    103.90 o
  -5  49   2      139.56      156.65     46.61 o
  -4  49   2       32.90      -55.59     80.58 o
  -3  49   2       58.98      104.70     45.54 o
  -2  49   2      138.98      163.57     43.17 o
  -1  49   2       21.58        1.29     33.73 o
   0  49   2      143.61      174.85     58.84 o
   1  49   2       26.65       56.90     49.09 o
   2  49   2       11.82      -51.56     86.38 o
   3  49   2        5.62        9.10     34.02 o
   4  49   2       87.55      -25.65    165.00 o
   5  49   2       97.06       74.88     43.75 o
  -6  50   2       26.00       52.46     32.85 o
  -5  50   2        1.65       18.78     44.16 o
  -4  50   2       45.85       73.96     80.58 o
  -3  50   2        1.81      -15.60    152.21 o
  -2  50   2        3.96       12.91     40.18 o
  -1  50   2      299.95      263.27     37.25 o
   0  50   2        0.12       30.19     46.81 o
   1  50   2       16.73       54.33     37.71 o
   2  50   2        5.09       46.15     39.55 o
   3  50   2      141.22      273.49    100.19 o
   4  50   2        3.12       34.70     39.38 o
   5  50   2       47.76       55.78     41.88 o
  -5  51   2      272.71      207.56     79.35 o
  -4  51   2      677.77      691.93     51.47 o
  -3  51   2      289.81      282.37     43.09 o
  -2  51   2        0.49      -47.49    105.33 o
  -1  51   2      595.78      627.99     42.27 o
   0  51   2      319.26      194.75     69.54 o
   1  51   2        3.79       27.27     35.38 o
   2  51   2       17.61      -42.90     64.59 o
   3  51   2       77.47      138.77     84.90 o
   4  51   2       17.58        9.80     55.54 o
   5  51   2       87.56      -16.62     91.89 o
  -5  52   2      272.74      177.30     68.74 o
  -4  52   2       54.01       50.03     37.29 o
  -3  52   2        8.02       18.25     35.77 o
  -2  52   2        8.11       62.55     47.10 o
  -1  52   2        7.36       41.93     39.43 o
   0  52   2       14.35      -62.85     88.69 o
   1  52   2      970.87      847.69     64.47 o
   2  52   2      150.54      -12.30     87.23 o
   3  52   2       23.23       49.52     54.28 o
   4  52   2       51.00       27.66     32.93 o
  -5  53   2        6.18       22.95     47.29 o
  -4  53   2       46.50       91.79     34.80 o
  -3  53   2        0.46      -59.57     72.99 o
  -2  53   2        3.05       41.44     48.34 o
  -1  53   2       16.65       35.67     34.75 o
   0  53   2       14.54       16.26     44.82 o
   1  53   2      205.91      100.55     52.97 o
   2  53   2       21.71        1.48     23.25 o
   3  53   2      106.32       15.21     16.16 o
   4  53   2      136.56       70.88     25.67 o
  -4  54   2       36.83      -19.51     68.81 o
  -3  54   2       25.85       18.81     34.29 o
  -2  54   2      216.29      218.24     44.94 o
  -1  54   2       35.21       14.58     42.68 o
   0  54   2      128.53      116.83     44.36 o
   1  54   2      113.34       17.08     22.35 o
   2  54   2       71.71       20.38     27.01 o
   3  54   2       30.15        2.94     23.66 o
   4  54   2       39.93       -6.43    110.50 o
  -4  55   2        7.24      -14.95    130.45 o
  -3  55   2        2.75      -36.88     78.11 o
  -2  55   2        8.43       33.97     40.28 o
  -1  55   2       18.44      -29.51     74.52 o
   0  55   2        0.47       16.04     66.12 o
   1  55   2        1.99      -17.18     43.46 o
   2  55   2      184.41       32.73     24.92 o
   3  55   2       54.19        1.82     29.51 o
  -3  56   2       12.04        6.28     30.16 o
  -2  56   2        7.98       46.49     31.84 o
  -1  56   2       16.72       -3.35     72.96 o
   0  56   2        2.01      -26.16     61.97 o
   1  56   2        2.11        5.70     30.14 o
   2  56   2        2.76       17.01     17.98 o
   3  56   2        0.06       -6.87     42.75 o
  -3  57   2      228.67       43.89     54.86 o
  -2  57   2       36.86       21.09     17.01 o
  -1  57   2      109.19      160.80     70.29 o
   0  57   2        8.35      -24.56     68.52 o
   1  57   2       99.38       92.84     76.43 o
   2  57   2      158.07       11.31     17.54 o
  -2  58   2       73.41       11.60     21.89 o
  -1  58   2      100.26      -18.05     32.08 o
   0  58   2       12.86       -8.20     34.31 o
   1  58   2       23.89       18.97     36.47 o
 -11   1   3       32.52       81.29     48.63 o
 -10   1   3        0.44       50.45     59.50 o
  -9   1   3      145.61      165.32     33.12 o
  -8   1   3       73.96       50.62     37.66 o
  -7   1   3      358.48      321.19     37.17 o
  -6   1   3     8091.22     8443.03    142.14 o
  -5   1   3    16052.43    16561.47    213.97 o
  -4   1   3     6727.91     6682.27    116.71 o
  -3   1   3        3.42        0.68     24.22 o
  -2   1   3      194.97      223.48     15.48 o
  -1   1   3    18847.30    18398.26    181.45 o
   0   1   3     1218.94     1136.34     22.44 o
   1   1   3    20671.85    20269.52    222.00 o
   2   1   3     7046.37     6660.11    150.85 o
   3   1   3      601.01      694.60     59.25 o
   4   1   3     1874.29     1816.74     39.31 o
   5   1   3       53.19       11.02     17.81 o
   6   1   3      323.50      310.30     36.35 o
   7   1   3      267.57      112.69     48.97 o
   8   1   3       11.65      108.15     52.46 o
   9   1   3      363.31      243.28     52.22 o
  10   1   3        1.52      -74.95     74.95 o
 -11   2   3        0.06       60.71     45.62 o
 -10   2   3      339.79      413.83     93.47 o
  -9   2   3      289.31      311.05     57.53 o
  -8   2   3       41.17      -54.43     61.03 o
  -7   2   3       25.52       18.90     24.41 o
  -6   2   3     1020.07     1058.72     29.17 o
  -5   2   3        1.86       19.46     19.12 o
  -4   2   3      417.50      404.30     38.61 o
  -3   2   3    10635.00    10754.84    153.35 o
  -2   2   3    23429.02    22684.53    241.53 o
  -1   2   3    17121.78    16264.71    161.34 o
   0   2   3       36.18       22.74      9.92 o
   1   2   3    25490.77    26201.01    298.75 o
   2   2   3      329.05      246.29     32.98 o
   3   2   3     2524.71     2426.22     62.58 o
   4   2   3      305.86      353.44     13.42 o
   5   2   3     4391.79     4290.57     79.13 o
   6   2   3     3348.12     3757.82     99.07 o
   7   2   3      238.18      292.92     49.89 o
   8   2   3      231.58      160.68     98.22 o
   9   2   3       41.22       49.33     66.22 o
  10   2   3       64.66       38.63     56.03 o
 -11   3   3        1.00       90.29     58.14 o
 -10   3   3      137.58      -14.27     46.54 o
  -9   3   3      619.80      409.39     89.08 o
  -8   3   3      228.19      303.60     70.83 o
  -7   3   3      309.22      306.32     37.71 o
  -6   3   3     9439.89     9714.55    167.16 o
  -5   3   3     6368.61     6553.40     74.95 o
  -4   3   3     6542.55     6166.57    124.14 o
  -3   3   3      160.54      123.29     23.76 o
  -2   3   3      937.32     1013.68     22.42 o
  -1   3   3    31784.51    31592.79    279.31 o
   0   3   3     6936.67     6636.94     64.50 o
   1   3   3    10006.83     9514.99    115.69 o
   2   3   3     7310.38     7355.93     98.81 o
   3   3   3     6038.46     5896.50    138.50 o
   4   3   3      220.00      244.85     12.76 o
   5   3   3      539.99      567.43     23.66 o
   6   3   3        1.83       -4.27     48.17 o
   7   3   3     1031.68     1051.97     59.11 o
   8   3   3      473.24      428.54     61.27 o
   9   3   3      158.76      141.63     59.52 o
  10   3   3       27.43       65.56     55.69 o
 -11   4   3        4.12      -60.08     74.20 o
 -10   4   3      471.55      458.24     53.04 o
  -9   4   3      372.33      379.35     61.61 o
  -8   4   3     2987.81     3370.17    163.50 o
  -7   4   3     2933.95     2989.26     71.99 o
  -6   4   3     1676.48     1805.61     59.01 o
  -5   4   3     5627.54     5546.32     85.39 o
  -4   4   3     9099.85     8984.93    134.72 o
  -3   4   3     5188.35     5050.23     88.44 o
  -2   4   3      878.28      860.11     19.97 o
  -1   4   3    47507.56    46098.07    433.58 o
   0   4   3    15311.19    14775.64    164.13 o
   1   4   3    84756.82    83258.66    806.12 o
   2   4   3     1729.78     1744.48     35.94 o
   3   4   3     5514.97     5851.30    159.18 o
   4   4   3     1627.30     1981.31     29.24 o
   5   4   3     5349.56     5465.13     89.83 o
   6   4   3      844.49      866.32     39.16 o
   7   4   3     1750.88     2104.01     75.15 o
   8   4   3     3246.94     3294.48    100.41 o
   9   4   3      520.25      701.18     89.05 o
  10   4   3      102.03      -54.23     79.30 o
 -11   5   3        1.78       70.68     97.20 o
 -10   5   3       77.11       91.60     54.60 o
  -9   5   3       51.22       22.42     37.34 o
  -8   5   3     1176.03     1323.98     83.86 o
  -7   5   3      206.65      214.18     28.56 o
  -6   5   3     1079.98     1087.69     39.41 o
  -5   5   3      835.59      779.40     25.70 o
  -4   5   3      870.74      815.87     21.69 o
  -3   5   3    10626.66    10401.87    124.84 o
  -2   5   3      125.17      142.70     16.28 o
  -1   5   3    18094.92    17314.43    163.54 o
   0   5   3     1198.84     1170.14     18.61 o
   1   5   3     9696.70     9108.42    104.12 o
   2   5   3    29173.96    29377.86    409.13 o
   3   5   3      333.53      287.71     40.81 o
   4   5   3      771.43      562.26     14.80 o
   5   5   3      727.47      844.56     39.50 o
   6   5   3      241.14      201.37     27.98 o
   7   5   3     1866.73     1962.50     64.79 o
   8   5   3      297.60      235.10     41.88 o
   9   5   3      198.43      326.84    258.03 o
  10   5   3       24.21      -76.51     76.51 o
 -11   6   3      131.50      195.11     64.33 o
 -10   6   3      202.64      195.11     37.20 o
  -9   6   3       42.95       33.78     68.06 o
  -8   6   3      702.30      641.61     35.40 o
  -7   6   3     1239.57     1325.94     38.14 o
  -6   6   3     1593.37     1719.56     39.77 o
  -5   6   3     2286.44     2383.03     47.53 o
  -4   6   3       54.56       53.94     16.04 o
  -3   6   3    19100.10    19361.13    219.28 o
  -2   6   3    56820.34    57872.08    506.43 o
  -1   6   3    54107.04    52592.05    460.57 o
   0   6   3     1970.59     1826.96     26.33 o
   1   6   3    17414.29    17797.05    196.59 o
   2   6   3     1658.14     1625.37     51.66 o
   3   6   3    10577.93    10901.72    158.18 o
   4   6   3      389.25      348.83     17.88 o
   5   6   3      630.91      732.79     23.46 o
   6   6   3     2278.21     2534.86     78.01 o
   7   6   3      134.50       87.23     40.84 o
   8   6   3      326.53      322.55     47.17 o
   9   6   3       92.63      397.07    313.72 o
  10   6   3        1.78      -72.62     72.62 o
 -11   7   3        2.89       27.30    106.35 o
 -10   7   3        0.65       32.30     31.25 o
  -9   7   3        0.29      -28.37     77.40 o
  -8   7   3     1055.47     1137.74     68.47 o
  -7   7   3      104.59      131.90     28.39 o
  -6   7   3        1.26      -24.60     51.03 o
  -5   7   3    13613.61    13777.05    165.24 o
  -4   7   3      478.02      453.26     17.83 o
  -3   7   3     7679.23     7586.20    111.50 o
  -2   7   3    28667.39    28207.99    262.47 o
  -1   7   3     3543.65     3441.04     40.01 o
   0   7   3    30597.16    30122.98    343.85 o
   1   7   3     5279.07     5192.78     64.20 o
   2   7   3     2410.91     2323.63     43.99 o
   3   7   3    10379.57    10356.88    145.68 o
   4   7   3      352.20      336.36     17.49 o
   5   7   3     1528.18     1644.83     39.33 o
   6   7   3      148.53      144.98     36.11 o
   7   7   3      406.26      465.91     71.90 o
   8   7   3      667.09      702.75     61.66 o
   9   7   3       67.22      201.25     81.89 o
  10   7   3       25.25      -80.41     89.97 o
 -11   8   3        3.32      -12.25     90.00 o
 -10   8   3        0.24       -1.97     64.54 o
  -9   8   3       73.41       67.50     53.96 o
  -8   8   3       48.51       84.37     29.48 o
  -7   8   3        8.64       14.66     33.19 o
  -6   8   3      197.08      202.80     25.96 o
  -5   8   3     1826.85     1859.64     69.03 o
  -4   8   3     2797.57     3048.34     51.03 o
  -3   8   3     5505.53     5551.05     75.22 o
  -2   8   3    14678.78    14809.78    143.94 o
  -1   8   3     1171.18     1164.78     19.92 o
   0   8   3   435061.22   435604.81   6340.11 o
   1   8   3    60290.17    60638.62    578.47 o
   2   8   3    14126.06    14638.23    193.90 o
   3   8   3       23.45       50.18     34.16 o
   4   8   3      951.13      834.29     19.87 o
   5   8   3      216.70      271.06     26.42 o
   6   8   3      166.96      122.27     39.11 o
   7   8   3     1973.86     2020.76     78.01 o
   8   8   3      189.49      185.55     55.01 o
   9   8   3       16.01       68.81     58.33 o
  10   8   3       64.14       37.56     55.11 o
 -11   9   3       30.18       61.07     88.15 o
 -10   9   3      176.42      150.85     38.41 o
  -9   9   3       31.58       37.32     38.90 o
  -8   9   3      245.92      118.12     56.05 o
  -7   9   3        2.94       11.31     22.88 o
  -6   9   3      308.56      341.11     24.14 o
  -5   9   3     2165.27     2089.43     44.28 o
  -4   9   3      106.96      165.48     16.99 o
  -3   9   3    15307.65    16525.10    211.49 o
  -2   9   3    64425.95    64171.38    610.16 o
  -1   9   3    15501.76    15392.01    165.85 o
   0   9   3    18811.37    18939.75    190.31 o
   1   9   3   191586.17   193546.36   2228.32 o
   2   9   3     3003.86     3099.49     73.52 o
   3   9   3      404.93      387.19     42.12 o
   4   9   3     6825.63     6589.82     88.83 o
   5   9   3      956.56      969.30     34.02 o
   6   9   3      427.28      446.64     49.21 o
   7   9   3     2344.36     2501.32     83.49 o
   8   9   3      548.57      478.81     60.47 o
   9   9   3      859.36      901.80     69.03 o
  10   9   3      133.72      131.39     80.78 o
 -11  10   3       49.12      -21.98     88.40 o
 -10  10   3        5.68      -22.61     64.98 o
  -9  10   3      260.08      162.50     42.80 o
  -8  10   3       16.00       26.64     29.68 o
  -7  10   3       28.78       50.06     25.48 o
  -6  10   3     2043.34     2056.99     41.37 o
  -5  10   3     4068.15     3948.76     69.79 o
  -4  10   3     1351.77     1397.40     27.10 o
  -3  10   3     3791.20     3850.44     59.96 o
  -2  10   3    89070.51    88254.35    809.08 o
  -1  10   3   127793.86   127845.97   1075.36 o
   0  10   3     1763.99     1843.65     32.78 o
   1  10   3       35.62       -6.99     53.65 o
   2  10   3    10792.00    10752.49    153.93 o
   3  10   3     1468.89     1380.15     22.18 o
   4  10   3     2419.99     2509.28     42.97 o
   5  10   3     1310.94     1293.77     51.90 o
   6  10   3     2145.24     2191.56     62.65 o
   7  10   3       74.55       69.86     35.50 o
   8  10   3        6.11      -20.19     76.65 o
   9  10   3      205.22      222.00     49.45 o
  10  10   3      187.66       81.53     58.26 o
 -11  11   3       23.66      -85.05     85.05 o
 -10  11   3       38.96      105.21     39.38 o
  -9  11   3      213.96      231.07     46.49 o
  -8  11   3      737.05      864.57     44.28 o
  -7  11   3     2158.22     2335.18     61.90 o
  -6  11   3     3969.90     4253.93     70.10 o
  -5  11   3      259.62      262.49     20.09 o
  -4  11   3       18.33       10.22     12.79 o
  -3  11   3    35973.10    37344.55    418.13 o
  -2  11   3    14515.54    15074.61    148.21 o
  -1  11   3     8784.69     8065.28     94.66 o
   0  11   3    14409.73    14491.57    149.76 o
   1  11   3     6462.81     6224.10     71.48 o
   2  11   3    24052.85    24076.89    265.48 o
   3  11   3     1428.32     1358.70     23.63 o
   4  11   3     3452.25     3507.16     63.38 o
   5  11   3        5.36       41.95     24.77 o
   6  11   3      397.83      385.15     32.78 o
   7  11   3      479.71      528.29     69.54 o
   8  11   3     1217.68     1286.05    159.56 o
   9  11   3       20.56      -68.84    157.82 o
  10  11   3        8.09       69.42     48.53 o
 -11  12   3      115.10       20.67     25.31 o
 -10  12   3       37.54      -16.55     65.22 o
  -9  12   3      374.50      334.42     82.84 o
  -8  12   3      402.54      396.58     69.18 o
  -7  12   3       92.60       57.65     26.08 o
  -6  12   3       83.52      101.91     24.02 o
  -5  12   3        1.82       -6.48     60.01 o
  -4  12   3     2085.93     1927.73     30.94 o
  -3  12   3     3924.57     3940.00     65.85 o
  -2  12   3       97.51      104.65     18.71 o
  -1  12   3     2491.42     2647.18     37.85 o
   0  12   3    31475.01    29822.37    327.28 o
   1  12   3    32232.21    30703.03    312.26 o
   2  12   3    10349.57    10246.35    123.24 o
   3  12   3      168.82      154.27     12.06 o
   4  12   3     7841.86     7796.26     93.25 o
   5  12   3      375.48      264.48     28.75 o
   6  12   3      162.13      125.30     48.51 o
   7  12   3       25.38       23.25     36.57 o
   8  12   3      152.82      230.73     60.64 o
   9  12   3       18.95      170.63     60.35 o
  10  12   3        6.51       84.49     48.38 o
 -11  13   3       19.92        0.80     19.36 o
 -10  13   3       11.29        4.05     36.86 o
  -9  13   3        8.51      104.77     75.27 o
  -8  13   3       71.78       71.58     37.83 o
  -7  13   3        0.78       24.94     29.87 o
  -6  13   3     4583.82     4682.96     88.91 o
  -5  13   3       27.10       19.78     19.75 o
  -4  13   3     5358.12     5459.23     66.32 o
  -3  13   3    20705.93    21138.83    224.55 o
  -2  13   3      396.78      343.15     20.33 o
  -1  13   3    40675.80    40220.23    409.81 o
   0  13   3      255.04      329.05     25.26 o
   1  13   3      646.81      524.92     23.66 o
   2  13   3    20709.74    19971.07    232.38 o
   3  13   3       82.38       95.53     10.14 o
   4  13   3     1899.11     2171.69     49.40 o
   5  13   3     1592.24     1544.86     61.32 o
   6  13   3     2349.27     2293.35     64.93 o
   7  13   3      273.39      313.06     42.56 o
   8  13   3        8.75       60.81     54.30 o
   9  13   3        0.82       24.77     56.90 o
  10  13   3       63.29       34.41     48.43 o
 -11  14   3        3.69      -16.35     22.47 o
 -10  14   3        6.39       50.57     36.88 o
  -9  14   3       12.82      130.52     55.91 o
  -8  14   3      627.68      625.03     58.38 o
  -7  14   3      476.33      431.01     30.02 o
  -6  14   3     1503.97     1584.07     60.59 o
  -5  14   3     2380.53     2375.27     45.35 o
  -4  14   3      131.77      110.36     12.76 o
  -3  14   3     2668.62     2520.01     56.85 o
  -2  14   3     3259.82     3546.50     61.05 o
  -1  14   3     5719.76     5438.99     88.40 o
   0  14   3       66.11       41.25     21.40 o
   1  14   3     5846.48     6071.72     82.23 o
   2  14   3     7213.93     6469.10    105.65 o
   3  14   3     2725.88     2440.47     35.06 o
   4  14   3      107.50       83.35     24.99 o
   5  14   3     1037.61      896.63     36.30 o
   6  14   3     2879.12     2917.97    110.50 o
   7  14   3      698.42      556.24     49.99 o
   8  14   3       44.35       18.05     55.40 o
   9  14   3        3.60       30.77     47.66 o
  10  14   3       16.71       24.17     46.42 o
 -10  15   3       19.89       40.28     45.04 o
  -9  15   3      302.43      332.11     45.40 o
  -8  15   3      206.49      198.31     51.61 o
  -7  15   3      158.26       80.02     27.44 o
  -6  15   3      595.53      624.28     29.04 o
  -5  15   3      533.74      474.79     27.73 o
  -4  15   3     1169.20     1046.46     23.92 o
  -3  15   3     2152.25     2104.96     31.59 o
  -2  15   3     3212.98     3420.95     53.75 o
  -1  15   3     5728.04     5814.25     77.23 o
   0  15   3     4614.03     4671.92     64.52 o
   1  15   3     3398.39     3308.12     47.75 o
   2  15   3    17630.17    17886.88    233.16 o
   3  15   3     3118.69     2907.20     38.77 o
   4  15   3     5087.65     5068.13     97.28 o
   5  15   3     2866.52     2910.79     72.07 o
   6  15   3       10.73       76.46     33.44 o
   7  15   3        2.53      -43.97     52.27 o
   8  15   3        3.36       81.77     54.57 o
   9  15   3       45.59       84.97     59.06 o
  10  15   3        0.58        2.57     30.69 o
 -10  16   3       19.67      -10.07     60.66 o
  -9  16   3       22.21       64.08     41.69 o
  -8  16   3      120.54       72.41     39.65 o
  -7  16   3     2582.94     2688.94     54.98 o
  -6  16   3       81.55      126.30     28.75 o
  -5  16   3      163.22      181.50     25.31 o
  -4  16   3     6498.42     6362.75     81.70 o
  -3  16   3      867.56      760.82     22.13 o
  -2  16   3    13700.61    13898.60    146.34 o
  -1  16   3    15758.78    16349.11    205.16 o
   0  16   3      993.04     1153.76     31.23 o
   1  16   3    43568.53    43643.52    478.81 o
   2  16   3      917.18      837.45     20.04 o
   3  16   3      183.76      170.94     13.35 o
   4  16   3     1859.97     1943.40     55.71 o
   5  16   3     1838.04     1979.24     65.17 o
   6  16   3       14.25       55.20     31.18 o
   7  16   3     1891.10     1963.76     64.96 o
   8  16   3     2158.97     2434.81     93.35 o
   9  16   3      123.01      168.66     60.30 o
  10  16   3        0.29       -3.59     60.08 o
 -10  17   3        5.78       28.78     36.98 o
  -9  17   3      748.96      724.79     70.61 o
  -8  17   3       96.74       78.50     87.04 o
  -7  17   3      127.55      111.04     28.05 o
  -6  17   3      305.32      278.80     29.09 o
  -5  17   3     3750.30     3762.79     78.33 o
  -4  17   3     3431.23     3379.29     53.46 o
  -3  17   3    25294.67    25515.30    294.79 o
  -2  17   3     2695.88     2532.87     51.83 o
  -1  17   3      894.41      758.17     31.59 o
   0  17   3     4202.19     3989.52     56.08 o
   1  17   3     3820.71     3585.00     63.28 o
   2  17   3      334.76      266.40     11.84 o
   3  17   3     9567.52     9738.86    130.42 o
   4  17   3    17854.04    17695.41    255.26 o
   5  17   3      985.78     1074.80     64.88 o
   6  17   3      341.70      320.58     35.31 o
   7  17   3      560.15      529.65     41.20 o
   8  17   3      180.95      300.37     72.48 o
   9  17   3       26.91       73.62     61.17 o
  10  17   3        0.34      -11.09     56.32 o
 -10  18   3      110.40       72.62     40.69 o
  -9  18   3      271.01      245.56     41.08 o
  -8  18   3      119.36       20.99     75.22 o
  -7  18   3       66.96       53.92     36.30 o
  -6  18   3      480.57      492.69     29.17 o
  -5  18   3     1702.57     1910.82     59.47 o
  -4  18   3      152.20      138.45     21.16 o
  -3  18   3     5656.62     5631.19     75.51 o
  -2  18   3     1875.96     1861.92     38.77 o
  -1  18   3      178.50      202.61     34.94 o
   0  18   3      310.42      230.03     29.80 o
   1  18   3     3698.26     3605.39     58.55 o
   2  18   3     1628.36     1494.51     23.85 o
   3  18   3    20938.73    21003.70    275.23 o
   4  18   3      405.21      388.04     27.32 o
   5  18   3       18.09       -4.46     50.13 o
   6  18   3     1581.11     1672.64     50.49 o
   7  18   3      231.15      208.36     38.90 o
   8  18   3      201.45      160.83     39.92 o
   9  18   3       36.15       59.59     60.71 o
  10  18   3       63.40       42.00     28.12 o
 -10  19   3       49.69      -34.50     67.75 o
  -9  19   3        0.54      -85.95     85.95 o
  -8  19   3       56.95       90.73     41.23 o
  -7  19   3       43.45        2.67     38.80 o
  -6  19   3      450.68      492.74     28.68 o
  -5  19   3     3187.73     3372.88     57.26 o
  -4  19   3     1108.33     1148.96     28.92 o
  -3  19   3    11351.11    10897.59    117.90 o
  -2  19   3     4153.76     4044.92     49.86 o
  -1  19   3     6991.83     7130.80    103.42 o
   0  19   3      289.99      287.78     31.40 o
   1  19   3     8009.55     7401.40     91.11 o
   2  19   3    14160.82    14617.36    178.81 o
   3  19   3     2195.38     2101.44     42.73 o
   4  19   3     2033.27     2189.23     58.04 o
   5  19   3     2270.61     2267.09     88.49 o
   6  19   3      699.30      533.82     40.57 o
   7  19   3      153.89      118.85     33.12 o
   8  19   3       48.10       26.16     32.88 o
   9  19   3       49.20       85.61     58.67 o
  10  19   3       21.69      -20.36     33.19 o
 -10  20   3        0.72      -29.14     56.29 o
  -9  20   3      101.71      131.61     62.19 o
  -8  20   3        1.03      -50.06     71.22 o
  -7  20   3      407.76      481.51     41.44 o
  -6  20   3       41.38      126.47     25.53 o
  -5  20   3      686.07      756.18     58.45 o
  -4  20   3      579.64      524.48     33.70 o
  -3  20   3       81.16       56.73     15.53 o
  -2  20   3     1409.49     1371.63     27.54 o
  -1  20   3     2906.16     3002.46     39.65 o
   0  20   3     8246.18     8191.79    103.03 o
   1  20   3     1408.26     1409.99     25.04 o
   2  20   3       49.11       16.40     12.40 o
   3  20   3     1764.53     1893.73     40.81 o
   4  20   3     1508.96     1466.24     64.62 o
   5  20   3      851.05      936.06     60.44 o
   6  20   3        3.10       -9.41     81.26 o
   7  20   3       73.86       82.82     36.62 o
   8  20   3      559.21      523.24     86.19 o
   9  20   3       34.75      137.80     59.23 o
  10  20   3       66.92      -11.89     32.56 o
 -10  21   3       35.36        9.63     62.07 o
  -9  21   3        0.24      -38.61     75.80 o
  -8  21   3       28.29      -24.94     83.93 o
  -7  21   3      191.69      216.51     38.87 o
  -6  21   3      261.83      274.99     29.51 o
  -5  21   3       26.42       -9.83     68.30 o
  -4  21   3     4014.86     4101.62     87.09 o
  -3  21   3     2555.91     2801.11     41.18 o
  -2  21   3      136.21       90.56     16.57 o
  -1  21   3     1095.26     1005.48     25.38 o
   0  21   3      363.18      310.05     14.00 o
   1  21   3     2310.37     2187.85     35.23 o
   2  21   3    24264.03    25809.63    319.52 o
   3  21   3      631.58      576.48     23.10 o
   4  21   3     1981.75     2141.31     49.31 o
   5  21   3      402.93      460.74     32.01 o
   6  21   3     1535.34     1647.76     76.12 o
   7  21   3       37.00       50.57     33.34 o
   8  21   3        2.13       23.29     35.33 o
   9  21   3       49.80      143.65     58.91 o
 -10  22   3        9.28       14.15     56.56 o
  -9  22   3      134.70      143.33     43.99 o
  -8  22   3      227.78      182.47     61.17 o
  -7  22   3      315.35      374.96     71.99 o
  -6  22   3       27.65       41.44     27.66 o
  -5  22   3     3707.28     3989.01     85.48 o
  -4  22   3        5.81        7.89     17.30 o
  -3  22   3     1293.56     1362.00     37.85 o
  -2  22   3     1812.68     1530.83     28.39 o
  -1  22   3    14437.13    13627.13    145.47 o
   0  22   3     1095.61     1120.49     22.42 o
   1  22   3      146.07      128.68     11.70 o
   2  22   3       25.01      -19.56     44.06 o
   3  22   3       65.39       93.86     25.07 o
   4  22   3      609.81      780.86     50.66 o
   5  22   3      397.70      355.53     64.81 o
   6  22   3     4384.40     4985.20    115.86 o
   7  22   3        7.10       44.84     45.06 o
   8  22   3      344.92      454.45     61.85 o
   9  22   3      244.90       72.87     62.29 o
 -10  23   3        7.66      -13.88     48.67 o
  -9  23   3       30.70       31.54     44.53 o
  -8  23   3      470.49      412.98     46.71 o
  -7  23   3       77.46       56.95     37.20 o
  -6  23   3       21.54      -23.90     56.15 o
  -5  23   3       61.44       31.50     28.10 o
  -4  23   3       33.22       19.80     30.14 o
  -3  23   3      289.49      254.78     31.08 o
  -2  23   3      299.03      326.89     19.39 o
  -1  23   3     4597.47     4413.72     56.27 o
   0  23   3       94.73       67.63     12.50 o
   1  23   3     5566.45     5610.37     92.33 o
   2  23   3     2362.07     2350.10     63.55 o
   3  23   3       35.96       54.04     21.79 o
   4  23   3     1725.37     1606.59     46.03 o
   5  23   3       61.30       23.15     24.53 o
   6  23   3      616.43      662.81     50.16 o
   7  23   3       30.18        3.25     50.16 o
   8  23   3      286.28       92.91     49.89 o
   9  23   3      358.75      146.07     38.14 o
 -10  24   3       51.49       20.48     21.04 o
  -9  24   3        7.77       47.02     43.53 o
  -8  24   3        4.33       -9.78    112.59 o
  -7  24   3      649.95      749.12     50.35 o
  -6  24   3       76.49       81.29     25.94 o
  -5  24   3      952.27      909.83     31.06 o
  -4  24   3      415.60      560.90     31.71 o
  -3  24   3      110.11      101.86     18.90 o
  -2  24   3     3940.71     3981.80     58.21 o
  -1  24   3     1340.84     1379.47     29.65 o
   0  24   3     9454.52     9388.33    107.57 o
   1  24   3    11536.66    12228.73    151.39 o
   2  24   3     2464.18     2446.36     47.19 o
   3  24   3       25.71       63.19     23.17 o
   4  24   3      672.83      748.13     40.35 o
   5  24   3      865.71      783.92     66.49 o
   6  24   3        2.35       70.93     69.23 o
   7  24   3      620.09      546.71     70.25 o
   8  24   3      404.24      573.93     52.07 o
   9  24   3        3.26      -54.96     54.96 o
 -10  25   3        9.36       43.65     23.95 o
  -9  25   3        0.31       16.16     60.10 o
  -8  25   3      668.51      804.52     68.96 o
  -7  25   3        0.16       48.80     50.93 o
  -6  25   3      161.92      173.64     30.40 o
  -5  25   3     1457.37     1501.98     66.87 o
  -4  25   3     3767.60     3879.00     63.23 o
  -3  25   3      401.33      377.65     32.39 o
  -2  25   3     4020.12     3968.24     55.32 o
  -1  25   3      391.55      326.80     30.26 o
   0  25   3      458.27      418.40     18.05 o
   1  25   3      323.05      367.25     22.59 o
   2  25   3     1131.24     1134.61     34.41 o
   3  25   3     6551.85     6699.91    117.80 o
   4  25   3      328.16      335.46     32.66 o
   5  25   3     7742.01     8424.95    217.02 o
   6  25   3        4.68       71.82     47.12 o
   7  25   3       12.37       53.62     43.07 o
   8  25   3      285.97      261.79     53.50 o
   9  25   3       14.19       95.29     40.81 o
 -10  26   3       21.15      -19.53     61.46 o
  -9  26   3       28.91       94.68     43.24 o
  -8  26   3       28.07      -53.36     77.33 o
  -7  26   3      100.00       80.05     35.16 o
  -6  26   3        7.65      -28.39     55.42 o
  -5  26   3     1349.47     1596.40     45.01 o
  -4  26   3      344.77      317.11     25.33 o
  -3  26   3     1869.92     1946.85     50.81 o
  -2  26   3     3501.06     3594.40     82.84 o
  -1  26   3     1985.48     2040.22     49.21 o
   0  26   3     1165.53     1222.53     44.53 o
   1  26   3     9740.38     9882.09    127.10 o
   2  26   3      747.09      803.09     34.31 o
   3  26   3       48.24        3.71     27.13 o
   4  26   3       98.80      120.72     28.85 o
   5  26   3        1.04       57.26     35.21 o
   6  26   3        1.85       74.08     38.80 o
   7  26   3       19.86       25.62     30.23 o
   8  26   3       16.39       24.75     27.76 o
   9  26   3        7.78       -4.76     41.03 o
 -10  27   3       29.39       32.81     25.04 o
  -9  27   3       85.16      102.62     43.68 o
  -8  27   3        4.67       29.80     55.95 o
  -7  27   3      126.86      102.45     46.98 o
  -6  27   3      938.24      946.71     53.75 o
  -5  27   3       11.52        3.45     24.87 o
  -4  27   3      533.48      586.38     31.23 o
  -3  27   3     4425.91     4548.09     76.02 o
  -2  27   3      528.81      593.46     25.07 o
  -1  27   3      383.52      450.96     23.03 o
   0  27   3      354.49      358.36     19.73 o
   1  27   3      164.54      138.14     31.69 o
   2  27   3     3251.34     3476.10     67.04 o
   3  27   3     1122.41     1105.81     38.12 o
   4  27   3     4454.43     4678.54     86.99 o
   5  27   3      533.27      581.41     38.24 o
   6  27   3     1301.45     1281.73     53.70 o
   7  27   3      114.76       55.27     36.69 o
   8  27   3        0.24      -47.02     89.03 o
   9  27   3        0.50       36.57     23.83 o
 -10  28   3       41.08      -29.36     73.59 o
  -9  28   3       19.05      -37.63    111.71 o
  -8  28   3      178.82      210.16     45.74 o
  -7  28   3      605.37      617.41     52.22 o
  -6  28   3      264.96      335.87     63.40 o
  -5  28   3      409.60      478.98     32.71 o
  -4  28   3       16.38        9.34     25.21 o
  -3  28   3       58.43       66.61     49.74 o
  -2  28   3       24.49       35.64     21.38 o
  -1  28   3     2157.23     2319.87     48.36 o
   0  28   3     5842.72     6219.73     91.21 o
   1  28   3     7050.73     7373.27    106.13 o
   2  28   3      113.05       82.28     28.58 o
   3  28   3     3931.49     4117.06     90.90 o
   4  28   3      213.53      226.05     35.50 o
   5  28   3      526.31      526.98     47.15 o
   6  28   3      225.96      209.31     61.80 o
   7  28   3       28.18      -34.97    123.39 o
   8  28   3      211.13      150.56     40.52 o
   9  28   3        0.73        8.23     17.37 o
  -9  29   3        1.59       -1.58     61.22 o
  -8  29   3      141.22       94.51     44.60 o
  -7  29   3      106.56       80.90     56.78 o
  -6  29   3      766.63      862.75     51.90 o
  -5  29   3       93.16       70.42     27.56 o
  -4  29   3     7192.50     7370.05    120.04 o
  -3  29   3      203.98      198.97     26.81 o
  -2  29   3       84.60       45.35     19.07 o
  -1  29   3     3859.58     4017.57     79.81 o
   0  29   3      279.66      231.53     21.21 o
   1  29   3     1046.70     1104.31     30.99 o
   2  29   3    10011.96    10116.30    252.96 o
   3  29   3        3.77       -3.86     61.39 o
   4  29   3     2100.64     2239.31     71.68 o
   5  29   3      120.85       70.27     62.92 o
   6  29   3      139.19      197.83     48.92 o
   7  29   3        3.98      -45.98     70.54 o
   8  29   3        0.96       -7.91     62.70 o
   9  29   3       18.42       13.78     19.07 o
  -9  30   3       64.59       91.70     29.72 o
  -8  30   3      117.16       77.11     54.55 o
  -7  30   3      412.01      367.56     75.00 o
  -6  30   3      140.10       17.08     35.26 o
  -5  30   3      730.03      681.21     31.25 o
  -4  30   3      166.17      105.48     24.94 o
  -3  30   3     5864.95     5791.83    117.71 o
  -2  30   3     1918.43     2049.25     49.48 o
  -1  30   3       17.06       27.76     25.11 o
   0  30   3       39.64       58.41     21.89 o
   1  30   3     1385.13     1408.71     47.24 o
   2  30   3     1947.83     2169.11     88.47 o
   3  30   3        4.64      -11.77     60.54 o
   4  30   3       17.70       61.27     34.72 o
   5  30   3     3200.48     3419.88    105.21 o
   6  30   3      222.96      257.76     38.70 o
   7  30   3       94.32       96.28     45.23 o
   8  30   3      242.52       70.54     31.25 o
   9  30   3       15.91       18.15     16.40 o
  -9  31   3        0.64      -31.76     45.13 o
  -8  31   3       26.71       41.61     46.15 o
  -7  31   3       14.30       42.88     36.81 o
  -6  31   3     1344.30     1571.28     61.00 o
  -5  31   3       19.73       67.55     33.22 o
  -4  31   3       50.62       56.80     29.04 o
  -3  31   3      890.91      918.76     42.12 o
  -2  31   3      537.09      625.01     32.78 o
  -1  31   3     2949.46     3082.24     70.88 o
   0  31   3      532.13      549.06     30.48 o
   1  31   3        4.00      -30.48     40.06 o
   2  31   3     2630.73     2779.69    105.58 o
   3  31   3      981.41     1021.42     39.79 o
   4  31   3      290.13      356.86     39.09 o
   5  31   3     1227.34     1418.85     59.84 o
   6  31   3        3.81       89.51     51.08 o
   7  31   3       70.95       77.43     34.58 o
   8  31   3      111.25       47.07     40.89 o
   9  31   3      129.65       43.46     48.07 o
  -9  32   3        3.38        4.56     27.47 o
  -8  32   3       12.60      -17.74     98.61 o
  -7  32   3      126.06      153.57     46.81 o
  -6  32   3      113.57      164.51     42.88 o
  -5  32   3       11.94        4.90     25.02 o
  -4  32   3       57.68       51.81     25.33 o
  -3  32   3      578.20      658.64     31.86 o
  -2  32   3      676.38      646.58     31.11 o
  -1  32   3     3843.04     4018.06     86.82 o
   0  32   3       38.84       52.22     35.18 o
   1  32   3      344.16      311.12     32.90 o
   2  32   3      698.78      631.37     32.88 o
   3  32   3      199.87      145.18     34.77 o
   4  32   3      229.30      203.31     69.25 o
   5  32   3     1661.47     1611.10     85.39 o
   6  32   3        3.13       60.69     41.88 o
   7  32   3        5.79       78.33     89.59 o
   8  32   3       23.07        4.20     25.28 o
  -9  33   3      228.06       46.86     52.65 o
  -8  33   3       12.64       22.32     57.39 o
  -7  33   3     1287.41     1279.38     55.54 o
  -6  33   3      590.25      687.44     52.05 o
  -5  33   3     2029.24     2181.17     77.09 o
  -4  33   3      208.39      170.63     42.17 o
  -3  33   3      692.83      659.90     33.10 o
  -2  33   3      588.81      664.41     35.06 o
  -1  33   3       81.07       90.92     27.86 o
   0  33   3      116.99      120.72     25.02 o
   1  33   3        2.89       -2.72     44.70 o
   2  33   3      955.72     1122.17     55.66 o
   3  33   3     1807.92     2102.65     82.91 o
   4  33   3     1767.45     2025.25     96.43 o
   5  33   3      667.09      564.37     45.91 o
   6  33   3        1.34        2.11     40.64 o
   7  33   3       13.54      -12.54     81.41 o
   8  33   3        1.81      -11.70     54.06 o
  -9  34   3       98.51       32.27     30.99 o
  -8  34   3        2.25       64.23     54.57 o
  -7  34   3      223.42      257.96     87.09 o
  -6  34   3       28.63      133.63     64.25 o
  -5  34   3      427.00      540.08     44.57 o
  -4  34   3        6.42       48.26     46.69 o
  -3  34   3     1835.50     1961.38     57.00 o
  -2  34   3      430.34      489.47     29.07 o
  -1  34   3       17.36       26.98     36.64 o
   0  34   3      170.34      210.98     27.98 o
   1  34   3      750.68      739.76     40.33 o
   2  34   3     2530.11     2779.98     95.38 o
   3  34   3      974.73     1120.37    100.36 o
   4  34   3       54.50      115.60     37.66 o
   5  34   3      512.33      436.50     47.70 o
   6  34   3      469.28      489.52     61.41 o
   7  34   3      326.54      129.99     75.49 o
   8  34   3        1.45       19.65     53.09 o
  -9  35   3       25.67      -15.84     51.44 o
  -8  35   3       24.86       85.41     42.54 o
  -7  35   3        1.56       42.15     34.97 o
  -6  35   3       10.62       52.65     51.10 o
  -5  35   3      517.27      604.38     47.75 o
  -4  35   3       23.48       12.13     37.32 o
  -3  35   3      462.73      496.19     33.58 o
  -2  35   3      904.74      872.12     38.58 o
  -1  35   3       36.64       24.80     35.96 o
   0  35   3      484.05      471.73     46.90 o
   1  35   3     6893.58     7739.48    244.73 o
   2  35   3      283.18      323.42     37.68 o
   3  35   3     2655.99     3049.39     76.26 o
   4  35   3     1761.97     1969.20    112.30 o
   5  35   3     1830.38     1827.78     75.58 o
   6  35   3       22.20       40.55     38.34 o
   7  35   3      609.98      453.53    115.65 o
   8  35   3       20.35       17.37     23.59 o
  -9  36   3       86.16      134.11     41.64 o
  -8  36   3      539.68      542.56     63.04 o
  -7  36   3      328.47      370.98     58.67 o
  -6  36   3       26.78       -7.28     74.35 o
  -5  36   3        1.80      -58.53     96.55 o
  -4  36   3      216.19      306.41     28.56 o
  -3  36   3      322.79      320.03     28.29 o
  -2  36   3      544.29      514.36     36.79 o
  -1  36   3     1767.71     1771.83     43.63 o
   0  36   3     4986.05     5636.80    104.80 o
   1  36   3     3099.46     3431.24     86.77 o
   2  36   3       99.60      121.25     31.91 o
   3  36   3        0.87       31.52     33.97 o
   4  36   3      512.74      514.75     40.72 o
   5  36   3      503.66      576.14     57.58 o
   6  36   3      154.68       81.67     39.45 o
   7  36   3       98.76       49.40     47.73 o
   8  36   3       20.09       11.89     16.23 o
  -8  37   3       30.34      -24.51     80.39 o
  -7  37   3       92.50       86.38     42.73 o
  -6  37   3      781.23      761.69     48.09 o
  -5  37   3      147.61      209.36     36.59 o
  -4  37   3      151.09      107.18     37.95 o
  -3  37   3     1771.10     1932.51    100.31 o
  -2  37   3     2505.36     2763.91     65.93 o
  -1  37   3      733.10      809.71     63.31 o
   0  37   3      193.67      232.99     29.75 o
   1  37   3      814.00      892.26     66.85 o
   2  37   3       79.72      157.33     43.17 o
   3  37   3     2430.04     2727.49     71.97 o
   4  37   3      329.81      301.39     75.92 o
   5  37   3        0.18        5.00     40.89 o
   6  37   3      271.62      208.21     35.26 o
   7  37   3      171.83       92.11     32.42 o
   8  37   3       36.88        6.96     19.58 o
  -8  38   3       16.28        4.93     26.33 o
  -7  38   3        0.16       45.45     32.76 o
  -6  38   3      104.41       83.59     33.27 o
  -5  38   3      262.52      202.61     53.19 o
  -4  38   3      452.88      415.29     33.05 o
  -3  38   3      292.46      328.47     35.60 o
  -2  38   3       20.66       37.80     64.25 o
  -1  38   3      400.33      396.24     32.13 o
   0  38   3      297.10      238.13     32.34 o
   1  38   3      220.63      292.51     39.94 o
   2  38   3      419.83      427.57     37.25 o
   3  38   3      232.89      267.44     38.02 o
   4  38   3       86.48       70.17     41.98 o
   5  38   3       89.66      121.13     49.43 o
   6  38   3      451.15      277.83     40.81 o
   7  38   3       28.48       43.63     31.98 o
   8  38   3        2.48       10.31     22.01 o
  -8  39   3        0.01      -20.62     41.35 o
  -7  39   3       16.41       -9.29     57.60 o
  -6  39   3       17.94      -27.88     72.67 o
  -5  39   3      303.81      427.11     92.89 o
  -4  39   3       22.61       46.81     32.05 o
  -3  39   3       59.06       61.71     33.34 o
  -2  39   3       11.73       16.84     29.55 o
  -1  39   3       69.17       76.12     31.40 o
   0  39   3      787.63      842.47     41.35 o
   1  39   3     1151.81     1286.56     52.07 o
   2  39   3     2969.93     3162.61     75.37 o
   3  39   3      128.16       68.47     69.62 o
   4  39   3      742.51      699.21     41.52 o
   5  39   3        2.08      -58.48     58.48 o
   6  39   3        9.15       12.93     35.28 o
   7  39   3       47.09      -12.23     74.25 o
  -8  40   3       10.16       25.77     25.84 o
  -7  40   3        1.54       -3.86     52.87 o
  -6  40   3       93.77       87.11     36.06 o
  -5  40   3       31.39       22.66     48.41 o
  -4  40   3      168.92      174.34     81.43 o
  -3  40   3       14.60       17.13     32.27 o
  -2  40   3      796.47      856.52     46.76 o
  -1  40   3      289.96      271.69     30.62 o
   0  40   3      515.84      604.17     43.85 o
   1  40   3     1190.37     1279.38     54.01 o
   2  40   3      228.51      195.55     40.86 o
   3  40   3      282.25      315.20     35.35 o
   4  40   3      408.14      524.77     50.49 o
   5  40   3      516.83      474.47     43.77 o
   6  40   3       12.10        5.97     36.69 o
   7  40   3       84.12       12.52     21.89 o
  -8  41   3       19.06       -2.69     43.75 o
  -7  41   3       32.36       51.51     32.27 o
  -6  41   3        0.96       50.59     40.86 o
  -5  41   3        9.83      -36.57     73.06 o
  -4  41   3        9.73       68.60     40.18 o
  -3  41   3      328.84      442.93     51.85 o
  -2  41   3      710.09      894.20     43.77 o
  -1  41   3      880.89      955.59     41.83 o
   0  41   3       17.12      -33.68     57.60 o
   1  41   3     6093.82     6900.14    214.52 o
   2  41   3     1174.70     1232.40     89.05 o
   3  41   3        9.41       19.78     41.81 o
   4  41   3       93.22      152.07     44.16 o
   5  41   3       89.32       87.40     38.31 o
   6  41   3      101.13       69.59     42.44 o
   7  41   3       70.98       45.62     33.05 o
  -8  42   3       97.66      109.09     41.83 o
  -7  42   3        3.11      -19.44     51.95 o
  -6  42   3      160.44      106.91    100.80 o
  -5  42   3       13.95      -74.27     74.27 o
  -4  42   3       14.06       27.88     42.51 o
  -3  42   3      328.40      392.19     34.31 o
  -2  42   3     2302.91     2492.83     76.22 o
  -1  42   3      611.86      672.69     46.71 o
   0  42   3       55.72       78.30     44.06 o
   1  42   3      356.83      356.71     44.57 o
   2  42   3      261.08      352.83     43.48 o
   3  42   3      934.67      956.00     89.71 o
   4  42   3        6.33        9.80     41.15 o
   5  42   3      140.08      187.59     42.51 o
   6  42   3      368.58      169.90     73.86 o
   7  42   3        0.43        2.62     32.47 o
  -7  43   3      142.86       39.58     28.27 o
  -6  43   3      170.40      126.08     34.09 o
  -5  43   3      115.12       72.96     69.62 o
  -4  43   3      893.56      997.79     50.71 o
  -3  43   3      909.93     1023.87     63.04 o
  -2  43   3      388.50      345.55     40.50 o
  -1  43   3      751.50      787.00     41.88 o
   0  43   3      355.49      417.11     44.02 o
   1  43   3       31.71       67.16     49.67 o
   2  43   3        4.47      -11.14     70.12 o
   3  43   3      111.84      117.17     42.41 o
   4  43   3        2.37      -25.94     99.00 o
   5  43   3      362.32      269.87     49.16 o
   6  43   3      112.82       37.88     24.51 o
   7  43   3       20.60       -9.95     38.77 o
  -7  44   3       59.27      -31.84     36.54 o
  -6  44   3        2.63       48.48     24.85 o
  -5  44   3        0.23        4.39     58.77 o
  -4  44   3        9.85       66.27     45.50 o
  -3  44   3      135.32      113.41     41.25 o
  -2  44   3        7.92      -15.38    106.25 o
  -1  44   3       16.48       44.62     30.28 o
   0  44   3     4132.25     4453.80    136.29 o
   1  44   3     1876.75     1963.13     62.46 o
   2  44   3       14.29        4.49     40.04 o
   3  44   3       20.84       76.24     73.86 o
   4  44   3       15.69        0.78     37.73 o
   5  44   3       67.40       96.45     69.01 o
   6  44   3        0.09       15.00     41.83 o
  -7  45   3       73.78       78.23     58.53 o
  -6  45   3       67.18       27.20     33.27 o
  -5  45   3      186.42      315.03     49.38 o
  -4  45   3      271.15      309.16     93.56 o
  -3  45   3       41.41      -36.98     66.58 o
  -2  45   3       33.69       36.32     43.80 o
  -1  45   3      826.54      979.56     44.96 o
   0  45   3        0.04        3.83     55.32 o
   1  45   3      265.72      300.86     52.85 o
   2  45   3       17.46      -15.89     59.18 o
   3  45   3       72.13       45.71     40.01 o
   4  45   3        2.92       51.17     38.99 o
   5  45   3      315.95      239.25     44.84 o
   6  45   3       18.18        4.95     20.58 o
  -7  46   3        2.63       12.18     43.89 o
  -6  46   3        0.23       43.34     41.49 o
  -5  46   3        0.60       20.31     41.81 o
  -4  46   3       69.66       43.14     61.97 o
  -3  46   3       25.06       52.99     84.95 o
  -2  46   3      142.82      103.44     40.26 o
  -1  46   3        8.13       85.56     37.00 o
   0  46   3      197.49      232.50     57.58 o
   1  46   3       67.49      -14.02     77.89 o
   2  46   3       56.27       80.36     49.96 o
   3  46   3      387.66      360.74     59.64 o
   4  46   3        5.02       72.82     40.23 o
   5  46   3      168.91      211.49     53.46 o
   6  46   3        7.65        1.26     28.75 o
  -6  47   3        1.96      -12.59     29.99 o
  -5  47   3       77.21       88.71     51.93 o
  -4  47   3      313.12      369.99     44.38 o
  -3  47   3       31.68       50.71     43.51 o
  -2  47   3      158.04       74.18     41.76 o
  -1  47   3      214.27      244.30     48.43 o
   0  47   3        4.92       22.49     41.15 o
   1  47   3       19.09       -1.60     68.74 o
   2  47   3        6.28       53.82     64.98 o
   3  47   3       39.86       91.74     44.91 o
   4  47   3       76.18       34.21     52.87 o
   5  47   3       10.51      -34.97     55.93 o
   6  47   3        2.86       -0.92     95.38 o
  -6  48   3       29.52       13.18     27.73 o
  -5  48   3        4.73      -34.80     70.97 o
  -4  48   3      115.57      174.39     48.99 o
  -3  48   3       60.79       60.54     50.98 o
  -2  48   3       15.09      -18.56     69.30 o
  -1  48   3      132.86      215.03     67.50 o
   0  48   3       60.77      128.46     49.11 o
   1  48   3      929.59     1026.22     83.20 o
   2  48   3        6.37       -9.92     75.05 o
   3  48   3       66.77       33.73     58.19 o
   4  48   3        6.58      -11.70     52.90 o
   5  48   3      171.98       59.89     39.04 o
  -6  49   3       44.62       31.40     45.96 o
  -5  49   3      273.77      184.68     38.12 o
  -4  49   3        5.06       48.24     46.86 o
  -3  49   3       77.35       10.05     33.02 o
  -2  49   3        0.52       10.31     34.82 o
  -1  49   3      102.02      129.23     38.82 o
   0  49   3       49.22       94.85     44.45 o
   1  49   3       18.56       41.76     71.39 o
   2  49   3       22.28       61.54     47.19 o
   3  49   3       25.44       46.25     50.08 o
   4  49   3      248.42      250.22     69.93 o
   5  49   3       17.85       20.29     31.91 o
  -6  50   3        3.92       21.43     24.80 o
  -5  50   3      209.74      182.25     44.87 o
  -4  50   3       43.40       17.86     74.40 o
  -3  50   3      258.74      201.20     63.62 o
  -2  50   3      137.37      152.92     36.40 o
  -1  50   3      323.43      403.11     63.67 o
   0  50   3      116.80      178.78     45.76 o
   1  50   3       43.00      122.75     49.33 o
   2  50   3      106.49       79.39     91.31 o
   3  50   3      148.83      144.71     74.88 o
   4  50   3        5.73       51.73     45.28 o
   5  50   3       11.71      -39.67    109.77 o
  -5  51   3      113.42       38.19     33.00 o
  -4  51   3       16.79      -41.08     74.42 o
  -3  51   3       96.23      173.25    107.15 o
  -2  51   3      206.83      214.81     37.22 o
  -1  51   3        0.48      -27.13     52.58 o
   0  51   3        9.34      -15.84     95.48 o
   1  51   3      122.23      225.32     67.87 o
   2  51   3       18.56        7.59     20.14 o
   3  51   3        1.20      161.94     82.09 o
   4  51   3       11.38       48.43     26.84 o
   5  51   3       22.48      114.21     81.87 o
  -5  52   3       41.38       -6.50     50.42 o
  -4  52   3       37.66       50.18     40.13 o
  -3  52   3       88.62       97.76     35.69 o
  -2  52   3        0.68      145.25     45.11 o
  -1  52   3       20.28      -41.32     72.77 o
   0  52   3       27.77       20.60     39.36 o
   1  52   3      106.36       18.10     28.00 o
   2  52   3        3.69       40.89     35.06 o
   3  52   3        9.19       37.15     54.74 o
   4  52   3       37.79       -1.16     45.67 o
  -5  53   3       16.65       44.14     53.96 o
  -4  53   3       60.43       35.62     49.43 o
  -3  53   3        4.55       28.78     55.20 o
  -2  53   3        1.40       -0.73     75.83 o
  -1  53   3       19.02        8.30     43.17 o
   0  53   3        7.39       23.46     43.82 o
   1  53   3       62.62       15.65     26.47 o
   2  53   3        5.63      -14.92     40.76 o
   3  53   3       58.09       28.03     30.43 o
   4  53   3        2.36      -20.58     45.13 o
  -4  54   3       13.61       43.58     56.85 o
  -3  54   3       29.06       21.45     25.82 o
  -2  54   3      275.70      234.74     58.16 o
  -1  54   3      556.03      513.42     74.44 o
   0  54   3       23.78      -40.42     63.45 o
   1  54   3        5.82      -11.57     36.57 o
   2  54   3       14.35       24.63     20.43 o
   3  54   3      115.87       79.42     23.10 o
  -4  55   3       29.79      -57.51     67.63 o
  -3  55   3        3.38       13.32     21.96 o
  -2  55   3        3.12       42.00     36.83 o
  -1  55   3       14.63        8.10     48.34 o
   0  55   3      104.83       -6.70     92.72 o
   1  55   3      137.27       44.14     19.34 o
   2  55   3       51.25       39.28     38.65 o
   3  55   3        3.89       -4.34     22.06 o
  -3  56   3       60.35       -1.72     36.52 o
  -2  56   3        5.43       16.84     23.95 o
  -1  56   3        6.98      -34.92     90.58 o
   0  56   3       66.66       70.95     59.91 o
   1  56   3       16.39        9.73     37.88 o
   2  56   3       13.51       13.37     16.69 o
  -2  57   3      347.23      217.61     77.87 o
  -1  57   3       40.01        0.56     38.41 o
   0  57   3        3.91      -42.51    106.09 o
   1  57   3       14.49      -20.04     55.76 o
   2  57   3      102.43       18.88     26.42 o
  -1  58   3       62.08       -3.18     57.70 o
   0  58   3        4.32       25.82     33.51 o
   1  58   3       90.39       63.23     62.53 o
 -11   0   4       12.62       38.61     93.30 o
 -10   0   4      102.27       14.95     35.52 o
  -9   0   4      843.53      831.31    185.12 o
  -8   0   4     2366.73     2419.06    292.27 o
  -7   0   4       15.18       26.96     36.20 o
  -6   0   4      178.58      134.35     33.49 o
  -5   0   4    18393.56    18288.78    258.20 o
  -4   0   4     2987.83     3168.50     56.61 o
  -3   0   4     2989.59     3058.87     90.56 o
  -2   0   4     4900.92     4750.51     89.46 o
  -1   0   4    20890.97    19505.36    262.93 o
   0   0   4     3881.03     3882.49    112.85 o
   1   0   4    23172.35    23645.68    354.34 o
   2   0   4     5569.44     5690.50     97.81 o
   3   0   4       97.25        2.96     60.30 o
   4   0   4     2083.78     2207.14     52.97 o
   5   0   4      164.93      255.53     50.74 o
   6   0   4     1476.43     1539.33     69.47 o
   7   0   4     1142.61     1200.08     72.94 o
   8   0   4       39.42       65.10     75.78 o
   9   0   4       18.10      -54.72     80.32 o
 -11   1   4       57.96       75.07     50.35 o
 -10   1   4      256.02       70.20     50.52 o
  -9   1   4       20.68       -7.45     61.00 o
  -8   1   4      205.20      191.91     46.44 o
  -7   1   4      303.89      257.67     25.67 o
  -6   1   4       99.72      126.10     30.40 o
  -5   1   4     3289.80     3317.78     49.79 o
  -4   1   4    17153.20    16871.33    185.31 o
  -3   1   4      286.96      218.84     21.06 o
  -2   1   4     1882.44     1739.80     29.75 o
  -1   1   4    31304.94    29914.84    287.08 o
   0   1   4      923.78      939.79     33.58 o
   1   1   4    31946.51    31866.81    351.74 o
   2   1   4     1873.60     1825.28     39.94 o
   3   1   4     2704.90     2803.54     93.76 o
   4   1   4     1207.86     1163.15     20.50 o
   5   1   4     6513.11     6579.50    121.42 o
   6   1   4      234.72      254.88     43.39 o
   7   1   4      373.54      357.25     71.34 o
   8   1   4      274.99      260.92    159.42 o
   9   1   4        0.71      -28.24     80.56 o
  10   1   4        2.91      -45.28     77.77 o
 -11   2   4       25.62      -94.34     94.34 o
 -10   2   4       41.62       83.71     35.14 o
  -9   2   4      998.72     1106.42    102.93 o
  -8   2   4      251.18      192.10     57.46 o
  -7   2   4      405.63      339.17     28.75 o
  -6   2   4     3901.77     3941.60     69.42 o
  -5   2   4      782.40      839.56     23.56 o
  -4   2   4     7501.11     7525.58    114.36 o
  -3   2   4       30.76       57.19     19.82 o
  -2   2   4   121135.70   119604.82   1338.07 o
  -1   2   4      169.67      249.22     16.89 o
   0   2   4     1256.09     1284.21     26.47 o
   1   2   4       19.47       31.52     20.26 o
   2   2   4    19361.90    19289.71    236.53 o
   3   2   4    19280.78    19033.82    294.84 o
   4   2   4     1770.54     1780.01     25.99 o
   5   2   4     1975.14     2051.33     50.88 o
   6   2   4     3424.37     3943.61    102.08 o
   7   2   4      819.26      796.90     70.76 o
   8   2   4      347.80      326.80     59.96 o
   9   2   4        2.56      -47.29     80.02 o
  10   2   4        1.12      169.68     77.06 o
 -11   3   4       14.83      101.21     93.03 o
 -10   3   4        0.97       22.20     32.13 o
  -9   3   4       90.23       90.53     34.77 o
  -8   3   4      912.74      962.14     45.45 o
  -7   3   4       75.25       62.72     41.37 o
  -6   3   4     4609.79     4300.16     87.18 o
  -5   3   4     9951.23    10258.56    116.66 o
  -4   3   4    21072.34    20714.90    214.62 o
  -3   3   4    30072.15    28695.32    308.60 o
  -2   3   4    13182.79    12850.85    161.29 o
  -1   3   4     2285.93     2492.29     37.22 o
   0   3   4     2453.83     2263.36     35.16 o
   1   3   4    65332.83    65409.75    749.24 o
   2   3   4      188.44      130.91     25.43 o
   3   3   4     1226.29     1164.99     63.09 o
   4   3   4        5.32       16.23     10.97 o
   5   3   4     1126.14     1060.07     38.10 o
   6   3   4      652.62      635.47     48.07 o
   7   3   4      935.79     1005.79     48.14 o
   8   3   4        0.31       -8.49     60.54 o
   9   3   4       91.66      104.82     84.73 o
  10   3   4        0.38       62.19     77.31 o
 -11   4   4        5.97      -15.24     82.55 o
 -10   4   4       75.87       37.32     35.38 o
  -9   4   4       66.89       35.91     30.36 o
  -8   4   4        0.59       57.90     46.76 o
  -7   4   4       45.60       73.23     26.76 o
  -6   4   4       35.26       22.13     22.74 o
  -5   4   4      488.05      498.69     21.43 o
  -4   4   4     4160.82     4317.77     63.89 o
  -3   4   4    10840.41    10444.84    134.52 o
  -2   4   4     4659.27     4375.77     50.86 o
  -1   4   4        1.00       19.44     16.14 o
   0   4   4     5543.06     4547.20     48.92 o
   1   4   4     3638.26     3524.49     45.50 o
   2   4   4     4156.11     4003.91     71.36 o
   3   4   4     2763.27     2946.31     67.70 o
   4   4   4      512.17      486.22     15.97 o
   5   4   4     3415.45     3224.70     61.49 o
   6   4   4      170.77      176.77     42.37 o
   7   4   4      504.74      601.50     54.86 o
   8   4   4       35.99      137.39     60.03 o
   9   4   4      409.99      530.13    144.40 o
  10   4   4        0.25      -33.82     58.26 o
 -11   5   4        2.67       23.32     40.59 o
 -10   5   4        3.76       20.19     31.45 o
  -9   5   4       84.09       85.92     33.12 o
  -8   5   4      350.79      337.08     53.67 o
  -7   5   4     1134.30     1287.58     36.96 o
  -6   5   4     2705.20     2892.32     51.66 o
  -5   5   4     3604.61     3243.36     44.50 o
  -4   5   4     4532.46     4695.57     64.52 o
  -3   5   4      666.48      575.19     24.09 o
  -2   5   4     3695.15     3285.17     52.27 o
  -1   5   4   107424.08   106064.17    938.44 o
   0   5   4      958.37      839.87     17.69 o
   1   5   4    24026.28    24418.12    267.54 o
   2   5   4    20161.12    21275.68    272.83 o
   3   5   4    11336.67    10589.33    146.87 o
   4   5   4      731.13      619.02     19.24 o
   5   5   4      718.39      712.43     25.70 o
   6   5   4     4919.91     5283.63    228.82 o
   7   5   4     1645.24     1704.13     68.60 o
   8   5   4       11.17      -16.65     59.84 o
   9   5   4      261.24      260.53     50.93 o
  10   5   4        4.34      -38.53     73.06 o
 -11   6   4       64.01      -29.04     81.53 o
 -10   6   4        6.89      -40.45    160.92 o
  -9   6   4      436.95      343.25     39.67 o
  -8   6   4        0.90       17.96     40.81 o
  -7   6   4        0.07        7.89     36.13 o
  -6   6   4     1372.49     1405.17     44.60 o
  -5   6   4     1729.26     1755.94     39.07 o
  -4   6   4     1912.44     1819.68     34.04 o
  -3   6   4     5487.35     4919.49     67.82 o
  -2   6   4    68235.23    65195.32    666.89 o
  -1   6   4   139405.41   136760.53   1153.52 o
   0   6   4     1252.76     1243.71     21.38 o
   1   6   4     4573.07     4496.70     61.39 o
   2   6   4     7479.12     7308.68    115.69 o
   3   6   4     6498.81     6312.11     67.77 o
   4   6   4      347.87      300.57     13.71 o
   5   6   4        6.98        2.57     18.39 o
   6   6   4      222.25      218.94     43.89 o
   7   6   4     1761.91     1839.62     68.98 o
   8   6   4        5.52      -47.12     75.10 o
   9   6   4        4.77       73.50     57.82 o
  10   6   4      116.66       72.79     53.29 o
 -11   7   4       23.56      -31.16     73.35 o
 -10   7   4      291.26      442.56     63.50 o
  -9   7   4       11.05      -21.74     69.35 o
  -8   7   4      333.30      332.43     35.62 o
  -7   7   4        2.21        5.85     27.49 o
  -6   7   4      212.10      196.01     23.85 o
  -5   7   4     7281.05     7925.49    103.68 o
  -4   7   4      396.91      370.18     11.84 o
  -3   7   4    30228.40    30136.74    325.90 o
  -2   7   4    13655.11    13014.54    167.86 o
  -1   7   4    15152.33    14752.86    139.33 o
   0   7   4     2695.79     2712.62     37.54 o
   1   7   4    16760.51    16576.37    176.79 o
   2   7   4     4386.19     4405.68    101.30 o
   3   7   4      103.13      157.79     12.54 o
   4   7   4     4867.16     4908.64     64.54 o
   5   7   4       54.77       25.24     17.42 o
   6   7   4     1545.50     1677.34     56.08 o
   7   7   4      509.15      527.73     83.57 o
   8   7   4       26.40       62.65     53.07 o
   9   7   4      632.39      693.94    111.86 o
 -11   8   4       12.24       -5.34     94.56 o
 -10   8   4      164.24      119.14     50.08 o
  -9   8   4      260.30      287.68     60.01 o
  -8   8   4      119.10       70.22     40.67 o
  -7   8   4      348.83      466.15     34.92 o
  -6   8   4      199.38      208.65     23.15 o
  -5   8   4     1328.41     1202.07     30.28 o
  -4   8   4     9575.75     9916.65    123.46 o
  -3   8   4       33.70       62.00     24.77 o
  -2   8   4     1341.75     1279.64     20.72 o
  -1   8   4    68653.50    66718.66    673.00 o
   0   8   4      783.80      708.70     19.27 o
   1   8   4     6943.04     6988.61     90.14 o
   2   8   4     4580.73     4557.60     66.90 o
   3   8   4     2146.40     2048.03     30.79 o
   4   8   4     7892.64     8278.69    108.10 o
   5   8   4      616.25      576.65     26.08 o
   6   8   4        5.77      -12.21     51.61 o
   7   8   4     1653.51     1601.25     60.93 o
   8   8   4      186.30      209.02     48.26 o
   9   8   4      286.54      292.44     60.47 o
 -11   9   4       14.30       17.30     41.54 o
 -10   9   4       19.40       62.72     36.64 o
  -9   9   4      158.15      154.91     41.81 o
  -8   9   4     2172.55     2314.41     96.96 o
  -7   9   4      324.06      315.93     43.14 o
  -6   9   4       82.05      107.78     22.88 o
  -5   9   4     2190.94     2078.41     40.50 o
  -4   9   4     4759.12     4585.15     60.90 o
  -3   9   4      188.58      124.43     20.55 o
  -2   9   4     7892.70     7425.23     92.59 o
  -1   9   4     7004.94     6316.40     77.36 o
   0   9   4        1.91        4.71     14.92 o
   1   9   4      842.49      945.30     28.73 o
   2   9   4       19.45       39.38     26.11 o
   3   9   4     6365.01     5958.33     68.77 o
   4   9   4      610.35      590.19     20.82 o
   5   9   4     3147.04     3389.80     53.70 o
   6   9   4      105.10       84.00     28.39 o
   7   9   4       25.30        5.05     49.01 o
   8   9   4      733.78      494.80     71.19 o
   9   9   4        4.79       28.32     72.94 o
  10   9   4        6.61       38.10     72.09 o
 -11  10   4       98.63      147.77     38.05 o
 -10  10   4       15.69       36.32     41.35 o
  -9  10   4       64.65       81.07     36.79 o
  -8  10   4      601.88      653.86     35.96 o
  -7  10   4      758.39      830.72     34.21 o
  -6  10   4        0.04       14.29     22.32 o
  -5  10   4     6346.50     6467.40     80.61 o
  -4  10   4        0.08      -13.20     30.96 o
  -3  10   4      218.86      232.50     21.72 o
  -2  10   4     4434.94     4154.93     53.29 o
  -1  10   4    36641.45    36346.57    332.16 o
   0  10   4       45.62       51.00     16.38 o
   1  10   4        1.22       11.06     19.68 o
   2  10   4     6277.14     6511.32     94.39 o
   3  10   4     6594.23     6433.41     95.70 o
   4  10   4      294.69      303.38     18.97 o
   5  10   4       32.24      -37.73     62.97 o
   6  10   4      386.82      375.20     30.14 o
   7  10   4       73.89      114.04     49.94 o
   8  10   4       24.94      -74.88    128.82 o
   9  10   4       64.53        8.01     59.13 o
  10  10   4        8.04      -32.20     73.89 o
 -11  11   4       84.55       33.10     41.10 o
 -10  11   4        8.16       -1.92     78.16 o
  -9  11   4      187.00      211.68     43.14 o
  -8  11   4      361.83      375.76     71.17 o
  -7  11   4       49.32       60.81     28.56 o
  -6  11   4       67.94       60.66     32.39 o
  -5  11   4      373.77      330.31     20.24 o
  -4  11   4     4427.96     4490.95     69.15 o
  -3  11   4    14424.35    13972.53    160.49 o
  -2  11   4     7793.14     7814.50     92.40 o
  -1  11   4     2067.18     1938.24     35.67 o
   0  11   4     3890.55     3541.52     56.32 o
   1  11   4    12042.35    11889.02    127.10 o
   2  11   4      246.55      241.92     36.81 o
   3  11   4     6765.15     6344.48     79.08 o
   4  11   4    13616.05    13523.93    183.10 o
   5  11   4     1198.21     1270.21     39.45 o
   6  11   4     2254.23     2108.62    102.37 o
   7  11   4        7.63       85.22     41.06 o
   8  11   4       43.42        4.93     54.18 o
   9  11   4       58.16        7.21     63.84 o
 -11  12   4        7.74       40.11     17.08 o
 -10  12   4       13.34        2.79     31.79 o
  -9  12   4       41.67      104.60     65.88 o
  -8  12   4     1924.27     1974.56     54.60 o
  -7  12   4     1302.79     1414.85     48.34 o
  -6  12   4       61.19       78.88     24.26 o
  -5  12   4      666.08      690.18     27.06 o
  -4  12   4    16469.23    17402.82    182.76 o
  -3  12   4       35.17       43.63     23.59 o
  -2  12   4     1612.91     1706.29     31.96 o
  -1  12   4     9863.82     9544.94     98.32 o
   0  12   4    82397.89    84429.42    991.87 o
   1  12   4    67468.97    68110.43    753.49 o
   2  12   4      306.40      206.32     29.68 o
   3  12   4     9013.91     9350.24    126.81 o
   4  12   4      167.16      158.69     18.88 o
   5  12   4        4.88       38.53     32.81 o
   6  12   4       58.38      -13.83     53.82 o
   7  12   4        4.26       42.37     63.96 o
   8  12   4        7.09      -62.58     76.75 o
   9  12   4       50.39       94.29     80.24 o
 -11  13   4        1.54       44.84     31.37 o
 -10  13   4        3.04       71.02     65.22 o
  -9  13   4       75.39       33.07     40.33 o
  -8  13   4      222.67      260.43     73.76 o
  -7  13   4        4.04       19.36     41.66 o
  -6  13   4     2248.38     2260.35     74.78 o
  -5  13   4     1138.65     1285.69     40.33 o
  -4  13   4     1099.34     1114.35     25.02 o
  -3  13   4      274.89      316.36     17.71 o
  -2  13   4     4864.52     5093.42     64.59 o
  -1  13   4    38072.08    37355.33    360.35 o
   0  13   4     7088.42     7003.19     82.82 o
   1  13   4    13223.19    12672.87    152.60 o
   2  13   4      543.05      443.15     32.98 o
   3  13   4      121.26       91.94     13.03 o
   4  13   4      171.66      168.01     17.74 o
   5  13   4       80.36       73.93     28.85 o
   6  13   4      169.53      141.46     30.60 o
   7  13   4      187.04      289.40     52.31 o
   8  13   4      168.20      135.93    142.92 o
   9  13   4       24.69      482.65    366.78 o
  10  13   4       14.20      -21.47     42.41 o
 -11  14   4       24.88      -18.64     23.25 o
 -10  14   4      204.16      163.18     39.11 o
  -9  14   4      636.25      754.68     74.61 o
  -8  14   4       12.65       23.95     31.30 o
  -7  14   4      325.32      306.75     39.19 o
  -6  14   4      546.27      676.62     37.15 o
  -5  14   4        6.99       17.93     19.61 o
  -4  14   4      758.74      644.40     17.69 o
  -3  14   4     2537.83     2301.19     35.06 o
  -2  14   4    50446.76    50348.37    542.58 o
  -1  14   4    23197.40    23307.24    244.42 o
   0  14   4      757.88      683.92     30.38 o
   1  14   4     2634.05     2677.53     44.79 o
   2  14   4      219.38      147.04     16.38 o
   3  14   4     5691.45     5541.92     67.70 o
   4  14   4       53.90       79.20     28.71 o
   5  14   4     3324.40     3527.42     98.30 o
   6  14   4      632.58      682.83     45.01 o
   7  14   4      820.85      844.70    116.32 o
   8  14   4       84.50      106.96     56.71 o
   9  14   4       76.10      525.18    447.71 o
  10  14   4      135.62       77.96     44.74 o
 -11  15   4       62.54       -1.29     16.09 o
 -10  15   4        0.08      -26.25     68.01 o
  -9  15   4      115.99      192.10     43.19 o
  -8  15   4        4.84       29.36     35.69 o
  -7  15   4      500.36      499.46     30.94 o
  -6  15   4     3766.11     3974.94     92.08 o
  -5  15   4      222.70      271.42     27.10 o
  -4  15   4     1459.08     1137.94     35.84 o
  -3  15   4      488.98      472.19     13.69 o
  -2  15   4     3878.64     3721.18     77.21 o
  -1  15   4     9989.44     9344.68    130.69 o
   0  15   4     1775.25     1654.80     41.52 o
   1  15   4     2664.81     2416.71     51.05 o
   2  15   4     5386.53     5166.62     56.37 o
   3  15   4       39.58       59.98     12.96 o
   4  15   4     2723.68     2740.47     50.74 o
   5  15   4       16.54       36.54     27.44 o
   6  15   4      328.09      271.16     59.62 o
   7  15   4      363.69      249.29     35.55 o
   8  15   4      147.29      111.91     56.05 o
   9  15   4       22.09      109.51    192.76 o
  10  15   4        1.61       26.08     31.71 o
 -10  16   4       32.08      -58.19     87.35 o
  -9  16   4      273.86      213.38     47.24 o
  -8  16   4      122.17      123.43     46.56 o
  -7  16   4      605.82      693.31     35.23 o
  -6  16   4        0.03      -11.16     51.93 o
  -5  16   4      102.20       85.14     19.58 o
  -4  16   4     4357.78     4564.13     65.93 o
  -3  16   4       21.01       -1.94     38.82 o
  -2  16   4      157.37      124.11     23.37 o
  -1  16   4     3058.00     2818.87     46.49 o
   0  16   4       36.49       19.51     24.68 o
   1  16   4      504.15      361.76     27.98 o
   2  16   4     1208.84     1281.68     21.35 o
   3  16   4     5298.17     5053.14     73.47 o
   4  16   4      963.32      968.09     33.82 o
   5  16   4      230.89      213.65     26.89 o
   6  16   4      649.38      739.93     39.89 o
   7  16   4       11.00       44.14     34.97 o
   8  16   4       31.55       99.87     45.62 o
   9  16   4       75.63      271.04    231.82 o
  10  16   4       21.87       51.39     46.52 o
 -10  17   4       25.45       37.49     58.28 o
  -9  17   4      213.18      213.38     85.73 o
  -8  17   4      454.46      445.74     45.16 o
  -7  17   4     1785.91     1878.96     57.53 o
  -6  17   4     2882.49     3136.91     58.41 o
  -5  17   4      241.16      219.76     26.96 o
  -4  17   4     2625.35     3060.77     47.17 o
  -3  17   4      120.31      140.59     16.52 o
  -2  17   4     2541.04     2281.85     30.65 o
  -1  17   4    15286.92    14981.19    175.63 o
   0  17   4     1040.07     1051.41     33.82 o
   1  17   4    10796.30    11326.93    147.26 o
   2  17   4    23704.72    23893.84    264.78 o
   3  17   4      116.40       62.26     12.76 o
   4  17   4     2581.78     2512.14     90.19 o
   5  17   4     1273.95     1185.72     59.76 o
   6  17   4        0.94      -44.82     61.34 o
   7  17   4      120.01      126.78     35.43 o
   8  17   4      390.22      425.48     66.00 o
   9  17   4        0.05       -1.21    242.19 o
  10  17   4        9.07      119.92     47.34 o
 -10  18   4      213.36      165.41     40.45 o
  -9  18   4      637.98      660.44     44.65 o
  -8  18   4      395.56      251.67     38.27 o
  -7  18   4      481.92      509.02     60.73 o
  -6  18   4      931.79     1080.48     41.59 o
  -5  18   4      112.40       92.69     19.48 o
  -4  18   4        0.85        4.78     19.02 o
  -3  18   4     9179.11     9432.66    107.37 o
  -2  18   4     5974.26     6053.18     71.27 o
  -1  18   4     7842.90     7833.94     91.74 o
   0  18   4      184.09      184.85     30.65 o
   1  18   4     5418.99     5206.73     67.26 o
   2  18   4    21087.98    21133.25    238.18 o
   3  18   4    17602.04    18323.11    233.96 o
   4  18   4      591.38      660.85     36.69 o
   5  18   4     2157.14     2267.05    104.56 o
   6  18   4     1485.67     1527.97     48.60 o
   7  18   4       87.60       85.36     39.94 o
   8  18   4      193.38      111.47     58.84 o
   9  18   4       10.14      162.28     58.45 o
 -10  19   4        0.08       53.41     37.20 o
  -9  19   4        1.60       15.77     42.51 o
  -8  19   4      742.48      821.38     49.28 o
  -7  19   4       74.17       70.27     32.42 o
  -6  19   4      749.98      752.47     41.69 o
  -5  19   4      154.66      160.83     21.77 o
  -4  19   4      627.54      551.34     26.50 o
  -3  19   4        5.02       -0.78     50.32 o
  -2  19   4     6820.92     7251.51     79.76 o
  -1  19   4      551.23      446.91     15.84 o
   0  19   4      797.01      832.28     18.95 o
   1  19   4     5442.28     5121.27     63.26 o
   2  19   4     9446.34     9738.40    105.79 o
   3  19   4    10433.79    10372.00    145.66 o
   4  19   4     6952.22     7263.53    134.18 o
   5  19   4      213.88      240.97     37.29 o
   6  19   4      947.04      929.19     44.43 o
   7  19   4     1267.35     1251.30     58.04 o
   8  19   4       12.55      -14.19    151.85 o
   9  19   4       34.92       48.84     94.41 o
 -10  20   4        0.00       18.22     35.35 o
  -9  20   4       73.47        8.23     44.14 o
  -8  20   4     2394.59     2489.07     83.13 o
  -7  20   4       64.91       55.25     25.91 o
  -6  20   4      160.09      148.60     24.82 o
  -5  20   4        2.54       20.65     24.77 o
  -4  20   4     4647.70     4642.75     65.71 o
  -3  20   4      195.74      228.89     16.01 o
  -2  20   4     3345.89     3202.38     53.72 o
  -1  20   4    15518.91    15161.67    182.66 o
   0  20   4    29469.21    29123.74    306.10 o
   1  20   4    15925.89    16293.32    198.97 o
   2  20   4     1811.19     1609.67     33.66 o
   3  20   4     2753.32     2729.48     60.08 o
   4  20   4     5976.95     5933.29    104.92 o
   5  20   4     1048.40     1112.12     41.78 o
   6  20   4     1215.28     1162.81     53.31 o
   7  20   4      586.53      656.36     45.30 o
   8  20   4       43.86      -56.90     80.10 o
   9  20   4       14.71       24.12     53.16 o
 -10  21   4       74.47       42.54     56.25 o
  -9  21   4       35.23       32.03     44.11 o
  -8  21   4       48.51      109.51     49.74 o
  -7  21   4      508.70      463.45     52.22 o
  -6  21   4       90.12       94.83     32.17 o
  -5  21   4     1051.62     1060.95     44.16 o
  -4  21   4     1942.74     1779.11     44.02 o
  -3  21   4       14.09        1.87     16.99 o
  -2  21   4     8000.49     8267.60    107.52 o
  -1  21   4     5078.25     5115.64     62.97 o
   0  21   4      952.97      830.00     18.37 o
   1  21   4     3727.25     3521.53     53.31 o
   2  21   4      391.17      337.81     22.69 o
   3  21   4      204.01      220.64     23.32 o
   4  21   4     7390.69     7452.60    295.86 o
   5  21   4      263.48      251.53     33.27 o
   6  21   4      102.27       91.45     36.71 o
   7  21   4      109.80      155.42     39.82 o
   8  21   4        0.10      -23.68     79.56 o
   9  21   4       15.09       61.78     44.65 o
 -10  22   4       63.53        3.18     36.74 o
  -9  22   4       88.43       38.00     38.82 o
  -8  22   4      140.89      109.80     43.09 o
  -7  22   4       34.55       24.97     28.83 o
  -6  22   4      749.84      726.07     42.97 o
  -5  22   4      292.23      260.17     32.42 o
  -4  22   4      368.89      353.83     24.34 o
  -3  22   4     2001.39     2155.62     39.77 o
  -2  22   4      714.48      717.51     21.69 o
  -1  22   4     2167.01     2210.34     47.90 o
   0  22   4      452.65      485.97     16.06 o
   1  22   4       22.46       19.48     12.25 o
   2  22   4      687.65      684.92     31.20 o
   3  22   4    16803.23    17457.18    304.13 o
   4  22   4       82.17      109.29     28.10 o
   5  22   4      540.94      608.63     38.17 o
   6  22   4      963.39     1124.69     67.04 o
   7  22   4      152.91      139.62     62.34 o
   8  22   4       35.37      138.77     99.27 o
   9  22   4       44.99       -1.65     54.86 o
 -10  23   4        3.60      -16.11     89.22 o
  -9  23   4      221.83      155.03     69.98 o
  -8  23   4        1.04      -58.72     73.01 o
  -7  23   4        6.37       22.08     44.67 o
  -6  23   4        5.08      -12.35     53.96 o
  -5  23   4     3666.39     3830.71     75.34 o
  -4  23   4    12781.07    13129.72    201.15 o
  -3  23   4     3232.45     3267.38     51.49 o
  -2  23   4      113.11      115.04     18.08 o
  -1  23   4      111.22      106.52     13.15 o
   0  23   4     1480.11     1372.41     26.93 o
   1  23   4     2027.56     1962.60     32.32 o
   2  23   4       11.05        4.97     17.20 o
   3  23   4     1074.58     1020.45     50.91 o
   4  23   4     1623.89     1558.45     45.11 o
   5  23   4      317.73      320.95     69.45 o
   6  23   4       27.41      -38.75     65.47 o
   7  23   4      229.76      255.82     57.48 o
   8  23   4      224.40      106.42     93.64 o
   9  23   4      101.23       94.41     33.32 o
 -10  24   4        6.16      -30.40     57.85 o
  -9  24   4      163.75      149.66     46.10 o
  -8  24   4      644.13      676.55     52.90 o
  -7  24   4        0.74       54.52     47.02 o
  -6  24   4       43.04      126.35     28.12 o
  -5  24   4      297.78      285.43     40.13 o
  -4  24   4     2368.30     2363.50     59.08 o
  -3  24   4     2187.90     2335.47     59.04 o
  -2  24   4      162.61      222.80     20.99 o
  -1  24   4     6422.61     6450.59     80.00 o
   0  24   4       10.52       40.57     14.19 o
   1  24   4     2852.51     2769.81     42.88 o
   2  24   4      156.87       96.99     23.76 o
   3  24   4        4.26      -36.06     53.92 o
   4  24   4     2175.44     2188.84     57.48 o
   5  24   4     1202.14     1355.33     48.53 o
   6  24   4      573.57      564.95     37.80 o
   7  24   4      817.93      742.06     43.58 o
   8  24   4        1.42       20.96     27.03 o
   9  24   4       26.96       -9.71     45.35 o
 -10  25   4        0.78       38.58     57.26 o
  -9  25   4       24.40      -25.74     74.27 o
  -8  25   4       42.49      113.66     61.51 o
  -7  25   4      372.56      550.08     53.79 o
  -6  25   4      416.35      541.85     45.33 o
  -5  25   4       44.85       51.39     30.69 o
  -4  25   4       43.68       -4.63     53.24 o
  -3  25   4     1662.62     1931.76     60.32 o
  -2  25   4        7.40        4.15     20.12 o
  -1  25   4       32.52      -18.54     47.10 o
   0  25   4      861.02      924.26     20.53 o
   1  25   4     2786.48     2829.69     52.48 o
   2  25   4      665.86      678.39     30.45 o
   3  25   4     7498.60     7673.69    152.16 o
   4  25   4      588.95      481.75     33.80 o
   5  25   4     1357.53     1402.74     48.97 o
   6  25   4     5022.13     5495.19    148.52 o
   7  25   4      445.72      465.57     44.09 o
   8  25   4        6.90        4.59     40.33 o
   9  25   4      277.63       86.02     29.24 o
 -10  26   4       64.58        2.28     34.36 o
  -9  26   4      394.45      284.75     56.88 o
  -8  26   4      157.80       93.32     43.58 o
  -7  26   4      225.47      183.47     39.89 o
  -6  26   4      308.16      340.58     39.24 o
  -5  26   4     2639.22     2571.49     71.80 o
  -4  26   4      250.53      272.90     24.75 o
  -3  26   4    14112.65    14881.22    218.55 o
  -2  26   4    16227.18    16226.77    209.06 o
  -1  26   4     9683.65    10605.30    129.82 o
   0  26   4      277.35      258.71     19.07 o
   1  26   4      890.20      901.29     40.86 o
   2  26   4       40.77       22.64     22.25 o
   3  26   4     6250.57     6447.38    199.29 o
   4  26   4      234.06      185.16     39.62 o
   5  26   4        3.93       27.15     34.21 o
   6  26   4      866.88      740.80     46.88 o
   7  26   4       12.08      -61.61     68.47 o
   8  26   4       92.19      -14.58     75.73 o
   9  26   4       23.53       73.45    102.91 o
 -10  27   4        0.28       17.81     33.46 o
  -9  27   4        1.90       32.03     57.70 o
  -8  27   4       13.32       15.14     47.75 o
  -7  27   4     1714.46     1982.88    178.22 o
  -6  27   4      170.67      207.29     31.67 o
  -5  27   4       70.83       73.50     25.50 o
  -4  27   4      348.93      324.98     25.99 o
  -3  27   4     5703.44     5799.74     98.22 o
  -2  27   4       52.17       43.26     22.40 o
  -1  27   4    14172.43    14594.63    196.91 o
   0  27   4     4876.85     4783.95     87.60 o
   1  27   4      124.93      128.17     28.34 o
   2  27   4     6206.11     6144.03     97.69 o
   3  27   4      260.44      219.57     35.60 o
   4  27   4      132.62      142.48     33.46 o
   5  27   4        5.39       41.15     47.05 o
   6  27   4     1502.65     1422.44     95.77 o
   7  27   4      391.46      296.00     38.90 o
   8  27   4       67.56       39.36     38.05 o
   9  27   4        1.12        2.31     24.09 o
 -10  28   4        2.15       19.44     63.23 o
  -9  28   4       77.44        2.84     46.49 o
  -8  28   4      190.09      239.52     63.43 o
  -7  28   4      958.90      962.07    120.96 o
  -6  28   4       75.98       64.23     37.29 o
  -5  28   4      426.45      421.14     33.41 o
  -4  28   4      921.87      936.91     34.50 o
  -3  28   4     4528.34     4691.52     95.94 o
  -2  28   4      659.20      614.65     27.06 o
  -1  28   4       69.47       15.70     17.91 o
   0  28   4      801.39      713.70     27.59 o
   1  28   4     1104.94     1082.88     34.29 o
   2  28   4       61.41        7.01     24.14 o
   3  28   4      333.69      305.90     26.86 o
   4  28   4      259.03      214.69     39.53 o
   5  28   4     3308.23     3558.05    133.70 o
   6  28   4       13.45       81.29     57.05 o
   7  28   4      161.91       94.97     55.54 o
   8  28   4      305.95      228.62     75.32 o
   9  28   4        6.60       -2.31     35.40 o
  -9  29   4        6.15       15.80     35.81 o
  -8  29   4       14.61       86.16     44.43 o
  -7  29   4      236.59      170.70     90.24 o
  -6  29   4        8.13       25.48     37.32 o
  -5  29   4      133.36      128.53     30.82 o
  -4  29   4       48.78       57.12     36.64 o
  -3  29   4     9541.35    10198.80    149.11 o
  -2  29   4     4406.55     4505.00     70.12 o
  -1  29   4      497.06      563.01     20.99 o
   0  29   4      339.63      358.63     31.96 o
   1  29   4     1676.58     1708.86     76.75 o
   2  29   4     4384.44     4761.19    107.59 o
   3  29   4      109.36       90.94     24.92 o
   4  29   4     1193.88     1186.88     84.51 o
   5  29   4     1019.41     1065.95     49.16 o
   6  29   4        2.33       29.94     34.36 o
   7  29   4       31.79       41.15     46.73 o
   8  29   4       32.49       44.06     43.87 o
   9  29   4        0.01       -1.02     35.40 o
  -9  30   4       10.81      -10.39     53.55 o
  -8  30   4        2.34       43.31     45.50 o
  -7  30   4        1.45       -3.98     55.81 o
  -6  30   4      206.34      229.23     32.37 o
  -5  30   4      108.98       87.62     30.21 o
  -4  30   4       15.72       13.73     30.65 o
  -3  30   4      985.44      935.23     36.66 o
  -2  30   4        1.61        2.86     26.55 o
  -1  30   4       21.17       -2.21     50.25 o
   0  30   4       49.89       46.73     22.42 o
   1  30   4     2087.93     2207.69     57.02 o
   2  30   4     2364.46     2528.64    107.47 o
   3  30   4     3635.57     3916.85     82.74 o
   4  30   4      200.48      332.11     47.58 o
   5  30   4      561.82      526.66     51.25 o
   6  30   4      337.30      398.57     39.82 o
   7  30   4       51.26       72.92     40.04 o
   8  30   4       22.01       32.20     27.49 o
  -9  31   4        4.94      -12.79     53.65 o
  -8  31   4       96.34       25.77     75.32 o
  -7  31   4      283.62      243.91     41.98 o
  -6  31   4        2.50       36.62     39.31 o
  -5  31   4      920.47      871.37     57.12 o
  -4  31   4     2724.20     2851.14     92.33 o
  -3  31   4      757.55      855.98     33.19 o
  -2  31   4       12.15       -1.38     52.56 o
  -1  31   4      105.74       51.88     27.15 o
   0  31   4       59.67       55.40     26.72 o
   1  31   4      123.68       81.12     32.47 o
   2  31   4      167.09      157.55     44.72 o
   3  31   4     2594.83     2796.19     62.70 o
   4  31   4     3451.87     3699.58     83.28 o
   5  31   4      982.93     1056.29     70.85 o
   6  31   4        8.83      -20.07     60.71 o
   7  31   4      199.90      119.31     61.58 o
   8  31   4       34.42       21.35     35.21 o
  -9  32   4       12.33       -6.60     50.32 o
  -8  32   4       15.06      -41.10    180.53 o
  -7  32   4      837.94      885.34     45.69 o
  -6  32   4      616.34      627.73     48.53 o
  -5  32   4      238.02      246.92     34.41 o
  -4  32   4     1478.81     1501.64     39.96 o
  -3  32   4      119.40      135.32     31.13 o
  -2  32   4     1287.44     1179.04     37.71 o
  -1  32   4      649.21      662.81     31.47 o
   0  32   4     1579.25     1475.70     46.20 o
   1  32   4     3846.31     4293.63    108.75 o
   2  32   4     1657.47     1839.70     62.07 o
   3  32   4      314.36      290.74     37.68 o
   4  32   4       40.10       19.34     37.08 o
   5  32   4      192.58      210.98     41.27 o
   6  32   4        4.30      -13.56     71.44 o
   7  32   4        2.90       22.61     40.50 o
   8  32   4      323.39      147.75     36.88 o
  -9  33   4       29.36       35.98     27.03 o
  -8  33   4       34.00      -34.92     92.93 o
  -7  33   4      126.75      123.94     36.49 o
  -6  33   4       58.05       87.06     43.12 o
  -5  33   4      121.81      118.68     42.37 o
  -4  33   4      890.52      946.10     48.58 o
  -3  33   4     2220.33     2396.79     84.85 o
  -2  33   4      224.30      209.53     25.26 o
  -1  33   4     2212.49     2301.87     54.23 o
   0  33   4      652.95      581.28     32.17 o
   1  33   4     1838.99     1905.16     54.30 o
   2  33   4     1894.40     1739.92     56.15 o
   3  33   4      338.94      304.23     51.00 o
   4  33   4       44.09      101.94     37.95 o
   5  33   4      334.94      333.91     49.43 o
   6  33   4      469.88      401.94     43.48 o
   7  33   4       75.64       41.42     32.30 o
   8  33   4       14.08       32.66     24.60 o
  -9  34   4       28.59       24.24     32.25 o
  -8  34   4       80.16      115.06     40.26 o
  -7  34   4       28.13       58.33     54.98 o
  -6  34   4       92.56      161.51     47.41 o
  -5  34   4        2.15       62.00     31.11 o
  -4  34   4      217.90      249.03     38.87 o
  -3  34   4       63.41      110.72     28.83 o
  -2  34   4      137.64      137.82     39.31 o
  -1  34   4     3929.18     3963.90     71.63 o
   0  34   4       18.86      -24.12     53.24 o
   1  34   4      103.95      115.86     32.47 o
   2  34   4     2033.91     2022.56     87.35 o
   3  34   4     1610.36     1705.39     79.30 o
   4  34   4        0.05      -13.18    125.69 o
   5  34   4        1.24      -69.79     69.79 o
   6  34   4      264.71      194.55     38.27 o
   7  34   4       21.20       35.94     26.45 o
   8  34   4        0.29        1.92     14.92 o
  -9  35   4       11.66       -2.72     53.21 o
  -8  35   4        0.39        1.29     43.46 o
  -7  35   4        7.69       51.32     38.94 o
  -6  35   4      483.66      570.66     48.21 o
  -5  35   4      733.46      960.95     93.44 o
  -4  35   4     5109.67     5673.83    166.94 o
  -3  35   4      976.78      836.48     35.79 o
  -2  35   4     2129.76     2226.28     61.58 o
  -1  35   4       23.37       30.06     26.86 o
   0  35   4      110.13      124.33     47.07 o
   1  35   4     3415.70     3599.08     99.85 o
   2  35   4      445.38      415.46     35.47 o
   3  35   4      874.81      899.56     47.02 o
   4  35   4      362.97      413.25     42.97 o
   5  35   4      701.45      643.72     48.34 o
   6  35   4      672.40      476.90     68.33 o
   7  35   4      378.95      213.55     44.60 o
   8  35   4        0.36       11.21     15.29 o
  -9  36   4        5.68      -15.82     45.08 o
  -8  36   4        6.85       82.45     45.11 o
  -7  36   4       66.08       58.57     38.00 o
  -6  36   4       37.37      -23.20     75.44 o
  -5  36   4       10.36       36.13     36.25 o
  -4  36   4     1510.68     1452.87     47.51 o
  -3  36   4        0.05       86.82     35.91 o
  -2  36   4        2.67       16.96     29.09 o
  -1  36   4      500.21      520.84     33.24 o
   0  36   4       18.58      -31.62     59.62 o
   1  36   4       22.54       73.67     40.33 o
   2  36   4        6.23      -23.63     66.75 o
   3  36   4       18.60      -18.17     76.24 o
   4  36   4       63.97       62.48     34.53 o
   5  36   4      198.71      257.52     34.46 o
   6  36   4       15.80        9.66     43.17 o
   7  36   4       39.19      -11.99     49.48 o
   8  36   4        5.10      -27.37     79.93 o
  -8  37   4        5.07      -18.61     63.84 o
  -7  37   4        0.53      -36.69     70.22 o
  -6  37   4       70.51      118.99     68.98 o
  -5  37   4      119.24      167.01     30.36 o
  -4  37   4       89.96      114.46     41.13 o
  -3  37   4        0.43       17.91     29.55 o
  -2  37   4      894.96      970.95     34.89 o
  -1  37   4      748.25      877.89     57.68 o
   0  37   4     1739.05     1727.64     79.83 o
   1  37   4      188.57      189.02     33.63 o
   2  37   4      173.35      157.45     34.41 o
   3  37   4      876.57      882.75     70.34 o
   4  37   4       71.79      105.16     65.56 o
   5  37   4      309.23      301.49     78.52 o
   6  37   4      300.54      268.80     73.98 o
   7  37   4      160.46       78.13     42.20 o
  -8  38   4       19.98        3.83     49.79 o
  -7  38   4       13.74       23.22     43.12 o
  -6  38   4      197.83      100.58     49.72 o
  -5  38   4      775.04      898.64     54.72 o
  -4  38   4      119.84       73.67     35.35 o
  -3  38   4       22.69       20.89     30.14 o
  -2  38   4     4292.80     4509.92    118.61 o
  -1  38   4     2172.69     2325.23     80.12 o
   0  38   4      235.04      280.77     53.19 o
   1  38   4      283.30      315.05     39.50 o
   2  38   4      222.34      211.64     47.22 o
   3  38   4      235.61      175.29     50.62 o
   4  38   4        3.74       -5.34     70.83 o
   5  38   4      285.22      373.70     72.72 o
   6  38   4      137.29       83.23     35.16 o
   7  38   4        3.40        5.14     18.44 o
  -8  39   4       16.85       58.28     41.47 o
  -7  39   4        0.33        5.36     30.40 o
  -6  39   4       17.54      -22.35     63.94 o
  -5  39   4      370.37      343.22     40.93 o
  -4  39   4      360.52      397.36     36.45 o
  -3  39   4      564.69      756.40     39.38 o
  -2  39   4      461.53      459.57     40.79 o
  -1  39   4     1879.52     1972.11     64.74 o
   0  39   4      597.00      578.44     57.60 o
   1  39   4      384.80      278.29     40.21 o
   2  39   4     1291.94     1275.57     52.68 o
   3  39   4      580.05      513.25     41.23 o
   4  39   4      267.29      268.59     46.13 o
   5  39   4       99.39      168.23     45.18 o
   6  39   4      138.81       77.09     49.04 o
   7  39   4       47.35        4.66     22.61 o
  -8  40   4       87.15       64.01     35.72 o
  -7  40   4      102.13       68.06     30.06 o
  -6  40   4       70.40       81.77     66.15 o
  -5  40   4       29.33       51.49     43.72 o
  -4  40   4      526.31      548.58     85.48 o
  -3  40   4     1012.13      940.42     41.98 o
  -2  40   4      779.49      890.22     44.26 o
  -1  40   4     2518.10     2576.66     65.78 o
   0  40   4     1255.81     1365.49     65.42 o
   1  40   4      670.47      618.77     45.88 o
   2  40   4       95.82       53.67     59.79 o
   3  40   4       16.23       -0.12     67.36 o
   4  40   4      208.25      171.11     44.48 o
   5  40   4       70.26      142.36     40.74 o
   6  40   4       12.70       37.68     56.56 o
   7  40   4      164.75       74.78     21.26 o
  -8  41   4       51.81      -18.64     64.42 o
  -7  41   4        1.72        5.17     25.21 o
  -6  41   4      119.71       88.30     43.31 o
  -5  41   4      570.48      602.86     50.62 o
  -4  41   4      400.89      519.34     86.36 o
  -3  41   4      256.93      238.50     41.37 o
  -2  41   4        1.16       -3.98     77.31 o
  -1  41   4     1720.90     1855.57     72.62 o
   0  41   4       46.41       10.53     44.96 o
   1  41   4      359.94      387.65     44.11 o
   2  41   4        1.53      -20.02     69.35 o
   3  41   4        5.53       11.50     42.71 o
   4  41   4      672.93      708.82     59.89 o
   5  41   4      167.53      173.35     81.21 o
   6  41   4        0.06       12.33     55.91 o
   7  41   4       15.95       -4.39     26.79 o
  -8  42   4       16.78       79.22     47.70 o
  -7  42   4        4.66       26.89     31.16 o
  -6  42   4       23.33       35.86     32.34 o
  -5  42   4      110.97       81.67     54.69 o
  -4  42   4      674.67      657.50     42.37 o
  -3  42   4      244.26      299.09     32.78 o
  -2  42   4        5.59        1.46     34.87 o
  -1  42   4      455.59      527.10     36.91 o
   0  42   4      257.92      273.85     53.31 o
   1  42   4     1220.11     1200.23    103.10 o
   2  42   4       60.31      102.28     45.79 o
   3  42   4      121.32       74.54     60.10 o
   4  42   4     1355.01     1258.56     68.91 o
   5  42   4      279.68      327.69     75.83 o
   6  42   4        8.21       20.79     40.21 o
   7  42   4       17.88        6.62     18.83 o
  -7  43   4        0.44      -15.09     39.28 o
  -6  43   4       49.77       44.16     45.52 o
  -5  43   4      382.20      547.36     82.21 o
  -4  43   4     1091.08     1079.53     74.10 o
  -3  43   4      898.87      935.69     63.67 o
  -2  43   4      157.21      166.50     31.16 o
  -1  43   4      124.53      159.15     40.79 o
   0  43   4      849.34     1014.00     79.13 o
   1  43   4      259.82      270.19     39.67 o
   2  43   4       52.29       36.49     43.17 o
   3  43   4        0.68       36.32     39.92 o
   4  43   4       14.94      -72.50     74.30 o
   5  43   4      181.35      141.83     40.93 o
   6  43   4       10.04       18.27     39.62 o
  -7  44   4      519.57      234.64    107.06 o
  -6  44   4      102.92       89.63     31.30 o
  -5  44   4      369.88      287.75     96.91 o
  -4  44   4      615.98      862.75     92.38 o
  -3  44   4       53.60       70.49     41.93 o
  -2  44   4       34.32       22.11     33.46 o
  -1  44   4        0.82       35.33     40.40 o
   0  44   4     1296.38     1296.44     57.19 o
   1  44   4      841.56      818.08     59.59 o
   2  44   4       23.87       34.72     42.63 o
   3  44   4      394.32      353.85     91.94 o
   4  44   4       33.97      -17.91     92.57 o
   5  44   4        0.71      -33.99     84.71 o
   6  44   4        3.94       24.41     24.48 o
  -7  45   4        8.94       29.51     45.40 o
  -6  45   4      303.25      202.76     99.07 o
  -5  45   4      423.98      404.95     68.50 o
  -4  45   4      302.62      210.06     96.84 o
  -3  45   4      600.66      590.58     45.08 o
  -2  45   4       65.23       89.10     32.20 o
  -1  45   4      101.00      129.28     45.50 o
   0  45   4        4.70      -20.75     62.65 o
   1  45   4       83.90      -62.80    123.56 o
   2  45   4       46.34      149.52     54.77 o
   3  45   4        4.80       28.29     36.81 o
   4  45   4       17.26       69.32     52.87 o
   5  45   4       14.36       86.36     61.24 o
   6  45   4      109.65       12.71     30.31 o
  -7  46   4      131.48        2.86     67.46 o
  -6  46   4       96.49       56.54     24.05 o
  -5  46   4      294.23      424.22     51.27 o
  -4  46   4        0.10       16.72     51.97 o
  -3  46   4      235.74      318.35     35.06 o
  -2  46   4     1075.56     1128.86     65.93 o
  -1  46   4      727.59      619.84     48.38 o
   0  46   4        5.14       14.44    112.61 o
   1  46   4        8.91      -10.34     63.35 o
   2  46   4       27.30      -38.85     67.41 o
   3  46   4        0.92       -7.79     81.26 o
   4  46   4       17.47       76.77    109.80 o
   5  46   4      414.78      412.35     53.36 o
   6  46   4        2.41       23.46     21.11 o
  -6  47   4      303.60      100.92     44.21 o
  -5  47   4        2.76      -43.39     93.93 o
  -4  47   4      180.76      172.13     47.36 o
  -3  47   4        1.17      -18.88     68.21 o
  -2  47   4      282.83      325.85     38.22 o
  -1  47   4     1101.90     1039.35    100.48 o
   0  47   4      417.29      439.04     53.67 o
   1  47   4      257.41      261.52     46.76 o
   2  47   4       67.21       45.08     29.46 o
   3  47   4      205.40      173.27     57.05 o
   4  47   4        1.11      -19.02     73.13 o
   5  47   4      241.78      217.80     68.33 o
   6  47   4       56.28       24.53     81.41 o
  -6  48   4       19.56       -8.66     36.66 o
  -5  48   4      114.12       77.11     82.84 o
  -4  48   4      278.03      481.82     54.45 o
  -3  48   4       43.39       -3.79    140.86 o
  -2  48   4      439.49      337.64     39.45 o
  -1  48   4      181.40      168.83     45.18 o
   0  48   4      139.09       47.27     46.81 o
   1  48   4       13.67      -23.63     78.71 o
   2  48   4        0.92        3.86     30.79 o
   3  48   4        3.39      -12.30     53.21 o
   4  48   4       21.86        9.17     50.62 o
   5  48   4        6.14       68.30     45.64 o
  -6  49   4        4.84       -2.38     43.12 o
  -5  49   4      239.14      114.97     46.37 o
  -4  49   4       20.04        6.67     46.32 o
  -3  49   4        3.55      121.01     36.01 o
  -2  49   4      197.09      172.89     40.47 o
  -1  49   4      923.74      941.08     49.21 o
   0  49   4      277.74      252.06     46.18 o
   1  49   4       20.60       58.09     49.11 o
   2  49   4      546.49      621.17     92.30 o
   3  49   4      121.76       31.54     42.37 o
   4  49   4      191.08      182.74     49.35 o
   5  49   4        0.18       46.35     40.06 o
  -6  50   4        0.25      -11.11     25.16 o
  -5  50   4       10.61       -2.43     92.76 o
  -4  50   4        0.23       24.70     58.16 o
  -3  50   4       58.63       21.04     37.20 o
  -2  50   4       23.29       30.36     37.66 o
  -1  50   4      206.02      106.69     58.24 o
   0  50   4       41.03      -46.98     78.04 o
   1  50   4        1.60      -11.14     77.04 o
   2  50   4      279.57      203.48     34.41 o
   3  50   4       17.27       15.92     27.13 o
   4  50   4        7.33        6.58     44.96 o
   5  50   4       16.40      -33.92     88.35 o
  -5  51   4       42.80       70.93     35.04 o
  -4  51   4        3.36       36.37     41.32 o
  -3  51   4        1.85      -36.66     90.82 o
  -2  51   4       11.83      -23.85    113.83 o
  -1  51   4        0.33       -0.66     74.20 o
   0  51   4        8.70      -32.10    101.77 o
   1  51   4      223.48      169.37     76.17 o
   2  51   4      276.71      109.92     69.98 o
   3  51   4      212.23       64.69     23.97 o
   4  51   4      626.95      606.96     63.14 o
  -5  52   4        1.31      -24.80     73.86 o
  -4  52   4      127.20      100.72     39.50 o
  -3  52   4       21.14       80.66     42.68 o
  -2  52   4        6.20        1.24     43.48 o
  -1  52   4      700.52      754.19     57.36 o
   0  52   4     1234.22     1301.43    131.13 o
   1  52   4       89.02       84.15     56.25 o
   2  52   4       30.43       29.89     31.88 o
   3  52   4      101.19       77.23     47.29 o
   4  52   4      129.66       31.98     28.12 o
  -4  53   4      359.12      162.04     34.55 o
  -3  53   4      192.63      147.58     59.38 o
  -2  53   4       47.38       75.39     58.57 o
  -1  53   4       17.13       34.14     42.90 o
   0  53   4       22.37       50.52     38.68 o
   1  53   4        0.72       -9.12     35.11 o
   2  53   4        4.07        8.23     30.31 o
   3  53   4       18.01      -18.37     65.03 o
   4  53   4       43.11      -26.28     70.29 o
  -4  54   4        2.94       -9.32     40.72 o
  -3  54   4        9.89       -0.17     36.49 o
  -2  54   4      150.18      345.02    120.40 o
  -1  54   4       34.66        7.98     74.44 o
   0  54   4       11.35      124.07     50.98 o
   1  54   4       89.85       16.48     36.15 o
   2  54   4       16.70       -6.43     32.68 o
   3  54   4       32.14       20.36     32.85 o
  -4  55   4      180.41       63.31     84.20 o
  -3  55   4      116.76       37.22     71.07 o
  -2  55   4       11.19       20.60     23.08 o
  -1  55   4       55.46       55.88    105.82 o
   0  55   4       12.44       57.85     96.11 o
   1  55   4       40.82       18.27     12.98 o
   2  55   4        1.74        7.18     13.22 o
   3  55   4       43.26      -15.77     25.33 o
  -3  56   4        5.49       20.02     45.33 o
  -2  56   4      178.58       30.79     18.78 o
  -1  56   4        1.02       -8.57     65.27 o
   0  56   4      332.00      459.89    147.38 o
   1  56   4       76.93       17.52     13.86 o
   2  56   4       40.91      -18.42     25.21 o
  -2  57   4       18.40      -46.88     46.88 o
  -1  57   4        0.80      -54.74     54.74 o
   0  57   4       69.35       21.43     48.43 o
   1  57   4       48.82       18.83     20.09 o
  -1  58   4        2.57      -18.95     50.71 o
   0  58   4        0.82      -36.30     67.31 o
 -11   1   5      121.60      -14.32     83.57 o
 -10   1   5      343.27      563.52    109.75 o
  -9   1   5      272.08      205.69     49.91 o
  -8   1   5       56.27       39.43     49.50 o
  -7   1   5     5082.41     5114.11    150.42 o
  -6   1   5     6868.74     6864.57    141.80 o
  -5   1   5     5445.84     5484.95     90.87 o
  -4   1   5      306.83      293.97     12.88 o
  -3   1   5       84.83       36.42     17.79 o
  -2   1   5     1136.81     1034.84     28.17 o
  -1   1   5    49954.80    49848.08    534.09 o
   0   1   5    16746.33    16860.58    177.03 o
   1   1   5    17799.63    17253.47    214.01 o
   2   1   5    21403.64    21059.17    260.46 o
   3   1   5      890.59     1017.71     16.82 o
   4   1   5      111.31      103.15     10.77 o
   5   1   5      500.76      542.82     40.91 o
   6   1   5      304.60      275.16     43.41 o
   7   1   5      977.45     1085.14     68.09 o
   8   1   5      138.13       -4.08    110.55 o
   9   1   5       20.51      -77.31     77.31 o
  10   1   5       51.89       30.52     31.11 o
 -11   2   5       47.51       28.17     31.20 o
 -10   2   5      541.31      462.80     42.63 o
  -9   2   5      809.59     1001.47    127.97 o
  -8   2   5      395.14      307.58     39.19 o
  -7   2   5       13.82       -2.55     63.50 o
  -6   2   5       29.05       -4.61     49.57 o
  -5   2   5     4905.01     5253.03     67.14 o
  -4   2   5     1584.44     1459.28     19.95 o
  -3   2   5      707.98      878.91     27.69 o
  -2   2   5     1007.46      857.63     21.30 o
  -1   2   5    25401.51    25529.18    256.43 o
   0   2   5    12339.42    12205.05    128.85 o
   1   2   5    85551.91    87663.90   1326.31 o
   2   2   5     9420.92     8661.80    118.58 o
   3   2   5     2000.70     2046.31     31.64 o
   4   2   5     1818.91     1969.88     32.08 o
   5   2   5     2588.83     2490.86     94.85 o
   6   2   5      208.30      130.45     42.46 o
   7   2   5      685.31      809.61    187.93 o
   8   2   5       25.36       97.64     55.23 o
   9   2   5      399.33      354.29     85.51 o
  10   2   5       10.65        2.60     41.03 o
 -11   3   5       50.08       74.08     33.24 o
 -10   3   5       80.56       85.99     40.01 o
  -9   3   5     2227.67     2113.98    102.13 o
  -8   3   5      845.58      834.44     67.33 o
  -7   3   5        6.87       11.62     26.89 o
  -6   3   5     1027.95     1097.54     42.73 o
  -5   3   5     2978.23     3055.43     49.23 o
  -4   3   5     7806.17     7620.63    101.77 o
  -3   3   5     8605.36     9128.94    113.51 o
  -2   3   5    31511.20    30800.65    368.92 o
  -1   3   5    33716.05    33469.93    335.29 o
   0   3   5    11072.71    11327.95    116.64 o
   1   3   5    20008.82    19647.86    305.81 o
   2   3   5     3678.24     3257.67     56.66 o
   3   3   5     1196.58     1149.83     22.98 o
   4   3   5     8247.42     8481.54     97.40 o
   5   3   5       48.10      108.66     35.31 o
   6   3   5     1592.74     1608.48     61.56 o
   7   3   5       34.08        4.78     49.06 o
   8   3   5        0.45       18.61     55.01 o
   9   3   5        4.69       79.30     52.97 o
  10   3   5       24.92       41.52     91.31 o
 -11   4   5      281.01      433.85     76.58 o
 -10   4   5        0.35       -9.17     67.80 o
  -9   4   5      239.13      262.59     38.17 o
  -8   4   5       58.21       29.99     30.79 o
  -7   4   5     2078.13     2243.92     64.11 o
  -6   4   5        0.63       16.06     21.84 o
  -5   4   5     1117.23     1125.27     27.42 o
  -4   4   5     1200.88     1384.35     27.78 o
  -3   4   5     2237.05     2216.94     44.53 o
  -2   4   5      161.15      129.23     11.87 o
  -1   4   5     8426.24     8131.13     88.18 o
   0   4   5     6501.99     6080.09     89.46 o
   1   4   5     9069.84     8341.80    112.47 o
   2   4   5     2891.85     2681.92     66.02 o
   3   4   5      335.47      245.19     12.81 o
   4   4   5      540.28      420.80     19.34 o
   5   4   5       54.98       51.15     20.55 o
   6   4   5      343.60      344.73     63.72 o
   7   4   5      103.37       45.96     48.67 o
   8   4   5      871.81      632.09     62.02 o
   9   4   5       13.09      -71.90     80.49 o
 -11   5   5       68.81        3.28     29.68 o
 -10   5   5      102.35      107.49     31.98 o
  -9   5   5      231.74      271.98     56.71 o
  -8   5   5     1433.99     1547.50     73.42 o
  -7   5   5      322.97      402.60     36.57 o
  -6   5   5      151.66      176.67     19.24 o
  -5   5   5     1545.89     1520.25     32.98 o
  -4   5   5      297.29      257.08     11.33 o
  -3   5   5      930.99      783.99     24.97 o
  -2   5   5     2887.09     2853.38     47.61 o
  -1   5   5    40091.36    40479.64    423.98 o
   0   5   5     6663.01     6444.57     83.18 o
   1   5   5        4.21       -1.84     33.34 o
   2   5   5     2705.37     2734.77     70.39 o
   3   5   5     5537.91     5647.43     61.87 o
   4   5   5     1169.40     1247.91     22.91 o
   5   5   5      271.69      223.89     21.98 o
   6   5   5      725.34      881.03     39.16 o
   7   5   5      436.01      371.32    196.57 o
   8   5   5        0.80      -53.43     74.90 o
   9   5   5       35.47       66.36     57.90 o
  10   5   5        5.23       37.39     65.81 o
 -11   6   5        8.60      -24.12     40.96 o
 -10   6   5       17.38       40.98     79.01 o
  -9   6   5      118.10       54.26     33.82 o
  -8   6   5     1687.85     1768.97     78.86 o
  -7   6   5     1079.31     1195.59     46.03 o
  -6   6   5      805.89      825.97     29.75 o
  -5   6   5     1454.66     1351.32     28.80 o
  -4   6   5       28.96       51.66     10.00 o
  -3   6   5      599.03      479.03     24.29 o
  -2   6   5     1887.70     1978.05     47.53 o
  -1   6   5     6594.95     6414.07     85.53 o
   0   6   5     3794.42     3653.80     42.97 o
   1   6   5    12515.49    12617.69    158.25 o
   2   6   5    19298.22    20506.13    326.80 o
   3   6   5     1991.80     2190.86     33.61 o
   4   6   5       43.07       37.29     13.18 o
   5   6   5      478.14      436.55     23.73 o
   6   6   5      887.36      836.52     61.92 o
   7   6   5       53.63      104.90     49.18 o
   8   6   5        0.37       60.86     53.16 o
   9   6   5        0.24      101.60     79.08 o
  10   6   5       24.01       91.38     62.70 o
 -11   7   5        3.95      -10.41     46.25 o
 -10   7   5       40.25       33.24     82.26 o
  -9   7   5       70.19       15.51     27.95 o
  -8   7   5       10.25       40.62     28.17 o
  -7   7   5     1151.47     1289.18     54.47 o
  -6   7   5        1.75       14.90     18.17 o
  -5   7   5       13.55       48.26     16.55 o
  -4   7   5     5164.69     4732.02     57.63 o
  -3   7   5     3871.11     3666.32     63.06 o
  -2   7   5     3804.67     3653.02     53.19 o
  -1   7   5    20546.37    20736.81    206.23 o
   0   7   5      719.68      783.09     20.53 o
   1   7   5       91.35      130.57     17.71 o
   2   7   5      911.99      997.79     49.77 o
   3   7   5    11281.99    10911.33    123.22 o
   4   7   5    10275.86    10051.32    121.44 o
   5   7   5     1097.64     1159.68     28.56 o
   6   7   5      421.72      498.95     41.57 o
   7   7   5       56.15      155.12     91.55 o
   8   7   5      162.71      177.98     65.37 o
   9   7   5        2.35        5.63     80.56 o
  10   7   5       29.79       96.21     85.97 o
 -11   8   5        0.40        8.52     29.92 o
 -10   8   5        6.00       65.37     42.49 o
  -9   8   5      582.49      467.90     48.70 o
  -8   8   5     4453.83     4773.73     95.58 o
  -7   8   5      540.99      513.10     55.08 o
  -6   8   5      316.71      343.44     21.18 o
  -5   8   5     2641.27     2673.28     47.15 o
  -4   8   5    14632.39    14337.42    173.08 o
  -3   8   5     3842.57     3707.61     74.59 o
  -2   8   5    35542.79    35374.51    367.51 o
  -1   8   5     7898.90     7487.29     82.62 o
   0   8   5     2072.14     1878.96     37.10 o
   1   8   5     4678.11     4543.24     61.56 o
   2   8   5     4777.61     4657.16    105.38 o
   3   8   5      206.82      259.36     14.49 o
   4   8   5       47.78       79.98     14.44 o
   5   8   5     2869.19     2879.68     50.20 o
   6   8   5      550.73      660.24     55.95 o
   7   8   5      277.52      291.90     73.89 o
   8   8   5      369.27      333.13     70.95 o
   9   8   5       51.81      -31.93     85.39 o
  10   8   5       21.36       66.00     87.50 o
 -11   9   5       20.09      -15.09     40.84 o
 -10   9   5       15.40      -69.76     69.76 o
  -9   9   5       66.32      112.10     31.59 o
  -8   9   5      710.35      825.90     56.92 o
  -7   9   5     2021.65     2194.54     46.86 o
  -6   9   5     7656.40     7752.68    126.76 o
  -5   9   5     9870.48    10304.27    130.40 o
  -4   9   5     2486.04     2699.68     37.93 o
  -3   9   5     7982.06     7837.46    128.26 o
  -2   9   5     3421.83     3380.82     55.74 o
  -1   9   5       41.18      -10.05     53.19 o
   0   9   5     1693.64     1567.52     28.68 o
   1   9   5       15.54       -9.85     57.99 o
   2   9   5      265.04      186.72     26.40 o
   3   9   5      149.72      143.04     12.52 o
   4   9   5     2213.43     2327.34     44.48 o
   5   9   5     1530.92     1384.90     53.14 o
   6   9   5     1250.89     1273.97     57.48 o
   7   9   5        2.39      -24.65     56.68 o
   8   9   5      278.58      251.09     57.19 o
   9   9   5      359.45      368.14     82.40 o
 -11  10   5       21.36        0.73     23.05 o
 -10  10   5       17.33       53.65     40.13 o
  -9  10   5       99.73      155.68     33.36 o
  -8  10   5        9.41       50.45     42.12 o
  -7  10   5      278.34      247.31     31.50 o
  -6  10   5      121.13      128.43     22.20 o
  -5  10   5     3101.16     3167.80     48.41 o
  -4  10   5      615.25      655.90     20.77 o
  -3  10   5    10349.64     9930.79    125.91 o
  -2  10   5     3257.38     3241.64     52.90 o
  -1  10   5     8992.28     8193.44    103.32 o
   0  10   5      171.73       96.94     18.64 o
   1  10   5     1517.73     1420.23     34.36 o
   2  10   5    16395.58    16440.25    219.91 o
   3  10   5    35849.05    36965.61    500.56 o
   4  10   5       50.58       38.58     17.59 o
   5  10   5     2424.09     2615.27     55.81 o
   6  10   5      405.82      393.72     47.83 o
   7  10   5     1301.51     1335.72     64.93 o
   8  10   5      176.78      147.14     59.55 o
   9  10   5       10.78       18.44     35.28 o
 -11  11   5       47.90       35.69     20.12 o
 -10  11   5       33.65       20.04     41.23 o
  -9  11   5     1290.46     1247.54     60.47 o
  -8  11   5      201.57      254.73     48.67 o
  -7  11   5       89.15      140.71     36.86 o
  -6  11   5        5.51        3.91     25.99 o
  -5  11   5     1698.56     1706.65     41.98 o
  -4  11   5      466.23      579.12     29.41 o
  -3  11   5      502.79      330.39     24.00 o
  -2  11   5    12321.35    11644.82    131.71 o
  -1  11   5     9494.00     8952.95    105.24 o
   0  11   5     9006.86     8990.90    124.24 o
   1  11   5     1484.09     1473.30     33.29 o
   2  11   5     5967.17     5823.95     77.62 o
   3  11   5     7516.10     7252.73     95.82 o
   4  11   5     1885.94     1920.43     46.76 o
   5  11   5      544.82      448.39     26.33 o
   6  11   5     3117.86     3316.69     88.27 o
   7  11   5      792.32      842.76     91.21 o
   8  11   5      167.39      152.48    133.58 o
   9  11   5        1.19       -4.66     48.26 o
  10  11   5        0.33       19.19     49.60 o
 -11  12   5       65.77       33.36     35.55 o
 -10  12   5       31.17       11.45     34.33 o
  -9  12   5      120.17      142.34     46.10 o
  -8  12   5        5.93      -13.35     82.04 o
  -7  12   5     1398.05     1480.22     40.55 o
  -6  12   5     1847.37     1906.40     62.53 o
  -5  12   5      220.66      235.66     20.48 o
  -4  12   5    10381.11     9851.30    116.88 o
  -3  12   5     5282.69     4934.05     59.86 o
  -2  12   5     9340.13     9835.04    126.78 o
  -1  12   5        9.58       35.77     18.51 o
   0  12   5   152977.53   160169.02   2225.38 o
   1  12   5     6646.36     7389.31    146.39 o
   2  12   5     2205.21     2172.95     31.79 o
   3  12   5     1068.79     1018.51     20.38 o
   4  12   5    16540.63    16972.88    249.17 o
   5  12   5     3779.32     3648.48     72.75 o
   6  12   5     2786.46     2900.38     82.65 o
   7  12   5       52.26       -2.55     69.15 o
   8  12   5      142.16      277.56     51.59 o
   9  12   5       47.13      -14.32     57.26 o
  10  12   5       58.97       94.85     52.14 o
 -11  13   5       16.51       -2.50     77.16 o
 -10  13   5        4.50      -57.09     57.09 o
  -9  13   5      265.44      253.18     41.74 o
  -8  13   5       98.15      140.18     56.32 o
  -7  13   5      785.19      742.01     35.28 o
  -6  13   5        2.62        6.94     24.26 o
  -5  13   5      127.71      142.65     20.92 o
  -4  13   5     8583.02     8357.35    100.48 o
  -3  13   5     2856.74     2607.38     39.02 o
  -2  13   5    24265.20    24248.03    249.66 o
  -1  13   5     8352.93     8479.72     92.74 o
   0  13   5    10466.31    10439.67    128.85 o
   1  13   5     7681.52     7411.47    100.55 o
   2  13   5      684.64      604.58     15.07 o
   3  13   5    16887.02    17270.85    227.19 o
   4  13   5     4161.81     4155.49     67.24 o
   5  13   5      104.25      140.30     28.00 o
   6  13   5      284.41      201.52     48.41 o
   7  13   5       81.33       50.96     50.83 o
   8  13   5       10.58       31.96     45.62 o
   9  13   5      129.15      133.94    152.87 o
 -11  14   5        7.93       -2.72    103.51 o
 -10  14   5       20.25       71.92     35.94 o
  -9  14   5       49.02       60.81     63.99 o
  -8  14   5      495.95      507.64     40.59 o
  -7  14   5        3.43      -21.62     54.40 o
  -6  14   5     1484.30     1626.75     42.97 o
  -5  14   5      472.96      440.38     29.26 o
  -4  14   5     2358.87     2525.61     36.91 o
  -3  14   5     1359.34     1414.87     22.98 o
  -2  14   5     9445.69     8684.78    109.65 o
  -1  14   5    20806.56    20150.14    201.91 o
   0  14   5      220.76      176.40     25.62 o
   1  14   5       10.79        7.50     24.99 o
   2  14   5    12441.03    12995.34    151.39 o
   3  14   5      182.08      218.07     14.75 o
   4  14   5     1107.74     1127.51     37.51 o
   5  14   5      107.45       88.18     30.21 o
   6  14   5      145.85      183.68     61.73 o
   7  14   5      181.84      151.90     51.71 o
   8  14   5        5.09       47.05     45.33 o
   9  14   5       11.09       22.23     54.94 o
 -11  15   5        6.85      -63.77     69.49 o
 -10  15   5        1.68      -29.87     61.51 o
  -9  15   5       77.67       31.20     40.55 o
  -8  15   5      348.75      395.80     56.66 o
  -7  15   5       87.67       60.30     35.50 o
  -6  15   5      231.82      202.63     26.23 o
  -5  15   5     3500.27     3507.62     54.55 o
  -4  15   5    21766.02    22219.77    261.11 o
  -3  15   5     6850.60     6508.14     80.75 o
  -2  15   5     3850.53     3796.81     54.33 o
  -1  15   5    16006.55    15604.60    184.14 o
   0  15   5     7270.71     7061.84     98.10 o
   1  15   5     2335.36     2316.30     38.00 o
   2  15   5     3955.34     3700.82     46.18 o
   3  15   5     1379.02     1479.88     31.20 o
   4  15   5       20.17       59.25     27.18 o
   5  15   5     1720.69     1729.12     48.38 o
   6  15   5        1.95       38.24     45.21 o
   7  15   5      267.82      214.52     52.58 o
   8  15   5        0.32       80.22     46.13 o
   9  15   5       73.56       -2.55     53.19 o
 -10  16   5       51.84       13.37     34.87 o
  -9  16   5       68.99       -0.27     71.00 o
  -8  16   5        1.00       -9.71     68.01 o
  -7  16   5      278.52      294.26     49.62 o
  -6  16   5      144.55      172.72     26.50 o
  -5  16   5     3324.70     3727.46     59.23 o
  -4  16   5     1814.97     1777.17     38.70 o
  -3  16   5     1626.43     1635.36     25.91 o
  -2  16   5      591.79      530.84     12.74 o
  -1  16   5     7284.37     7096.46     86.19 o
   0  16   5     9584.77     8870.48    113.27 o
   1  16   5    32965.58    31934.82    327.01 o
   2  16   5     8149.06     7972.00     91.02 o
   3  16   5     3017.09     2908.63     44.16 o
   4  16   5     1217.85     1079.73     35.55 o
   5  16   5       46.26       25.62     35.55 o
   6  16   5      301.92      213.36     34.26 o
   7  16   5       51.14      -65.66     71.80 o
   8  16   5      239.62      295.91     76.55 o
   9  16   5        4.03      -10.24     49.60 o
 -10  17   5       16.82      -56.97     60.06 o
  -9  17   5      100.15        7.59     35.11 o
  -8  17   5      143.57      101.45     34.33 o
  -7  17   5       28.67       36.20     28.39 o
  -6  17   5      120.58      133.16     29.87 o
  -5  17   5     1922.40     2098.04     48.75 o
  -4  17   5      824.18      849.26     26.06 o
  -3  17   5     4129.65     4319.64     51.78 o
  -2  17   5      754.71      732.65     14.46 o
  -1  17   5    38263.18    38002.32    404.88 o
   0  17   5       58.74       41.78      8.93 o
   1  17   5     9386.06     9029.00     90.00 o
   2  17   5    14178.34    15009.12    175.63 o
   3  17   5      965.27      900.61     31.30 o
   4  17   5      570.92      395.10     41.27 o
   5  17   5      277.15      304.38     37.22 o
   6  17   5      593.41      491.09     38.29 o
   7  17   5      158.28      162.67     46.27 o
   8  17   5      121.87       59.33     82.55 o
   9  17   5        4.69      -54.74     54.74 o
 -10  18   5        0.30       26.18     37.05 o
  -9  18   5       37.84       20.60     46.20 o
  -8  18   5        5.70      -18.15     66.90 o
  -7  18   5       11.25       -7.42     63.67 o
  -6  18   5       17.82       25.14     23.32 o
  -5  18   5     3069.53     3091.75     55.57 o
  -4  18   5     1393.01     1444.23     33.36 o
  -3  18   5     4461.21     4452.20     71.22 o
  -2  18   5     1365.67     1294.74     24.46 o
  -1  18   5     8019.64     7048.52     86.50 o
   0  18   5      142.60      114.04     11.06 o
   1  18   5     1683.92     1703.86     22.11 o
   2  18   5    17598.89    18339.71    195.11 o
   3  18   5      114.51       65.42     25.94 o
   4  18   5     1764.26     1662.06     53.26 o
   5  18   5        8.29       20.79     34.58 o
   6  18   5        4.04       28.83     33.53 o
   7  18   5        0.01      110.06     87.74 o
   8  18   5       67.99      -24.56     76.70 o
   9  18   5       72.86       17.13     35.55 o
 -10  19   5       30.75        3.35     34.53 o
  -9  19   5       26.08       87.01     37.27 o
  -8  19   5      118.14      102.47     38.63 o
  -7  19   5      429.94      427.47     33.17 o
  -6  19   5      459.36      515.65     31.69 o
  -5  19   5      587.00      544.67     28.54 o
  -4  19   5     1896.25     1987.32     44.19 o
  -3  19   5     1830.71     1687.92     36.45 o
  -2  19   5     4037.34     4395.42     61.68 o
  -1  19   5     4650.62     4260.75     51.83 o
   0  19   5      177.68      188.56     12.91 o
   1  19   5     1255.43     1114.16     20.79 o
   2  19   5      942.55      853.73     21.86 o
   3  19   5     6602.23     6838.46    104.05 o
   4  19   5     4266.13     4499.56     77.14 o
   5  19   5     1541.45     1458.26     43.29 o
   6  19   5       25.75       10.14     37.78 o
   7  19   5      955.70      998.88    112.78 o
   8  19   5      258.69      272.95     70.37 o
   9  19   5       45.03        7.42     51.95 o
 -10  20   5        2.92       32.44     35.47 o
  -9  20   5       12.67      -77.40     83.45 o
  -8  20   5       13.43      -60.54     69.18 o
  -7  20   5      562.35      567.74     52.73 o
  -6  20   5      953.48     1014.19     37.00 o
  -5  20   5       10.68       14.58     23.17 o
  -4  20   5     1408.58     1321.87     32.15 o
  -3  20   5      550.53      519.58     18.25 o
  -2  20   5        2.60       24.65     11.84 o
  -1  20   5      424.20      335.70     14.17 o
   0  20   5      435.67      370.72     14.34 o
   1  20   5      693.39      685.60     19.41 o
   2  20   5      161.59      122.71     12.79 o
   3  20   5      512.20      471.05     22.91 o
   4  20   5      144.51      167.72     32.78 o
   5  20   5     1319.68     1261.86     49.52 o
   6  20   5        5.37        6.45     32.37 o
   7  20   5        6.35        6.58     41.40 o
   8  20   5       33.72       46.78     58.96 o
   9  20   5       85.33       55.40     32.98 o
 -10  21   5        0.05       19.82     38.07 o
  -9  21   5      363.42      295.57     68.67 o
  -8  21   5      510.47      448.19     51.93 o
  -7  21   5       76.47       69.52     31.81 o
  -6  21   5       39.27       57.31     33.73 o
  -5  21   5     1179.76     1166.47     37.00 o
  -4  21   5     1819.34     1860.93     45.04 o
  -3  21   5      127.40      196.03     19.36 o
  -2  21   5     5306.29     5284.21     62.36 o
  -1  21   5      595.02      540.81     20.72 o
   0  21   5     1140.81     1006.52     24.07 o
   1  21   5      922.95      947.70     23.56 o
   2  21   5       47.60       48.65     16.60 o
   3  21   5     7486.78     7584.77    129.33 o
   4  21   5       33.89       70.68     28.95 o
   5  21   5      236.53      211.15     38.53 o
   6  21   5     3588.92     3694.54    156.90 o
   7  21   5      228.75      188.00     40.96 o
   8  21   5        1.05        5.65     93.93 o
   9  21   5       75.33       47.83     42.07 o
 -10  22   5      101.30       25.33     35.40 o
  -9  22   5       10.71      -21.47     75.29 o
  -8  22   5      527.07      557.72     54.11 o
  -7  22   5      120.27      157.09     41.66 o
  -6  22   5      197.17      154.59     30.52 o
  -5  22   5     1925.98     1996.20     47.58 o
  -4  22   5     1487.34     1556.33     50.20 o
  -3  22   5     3683.01     3820.35     58.77 o
  -2  22   5     6735.76     6842.07     85.90 o
  -1  22   5     1521.76     1453.45     29.53 o
   0  22   5        7.36        3.81     11.67 o
   1  22   5      160.72      165.46     14.02 o
   2  22   5     1919.04     2023.11     38.99 o
   3  22   5    33963.73    33988.78    650.51 o
   4  22   5      210.72      194.02     30.57 o
   5  22   5      192.85      253.15     34.33 o
   6  22   5        4.87       41.13     79.52 o
   7  22   5       99.74      180.75     49.62 o
   8  22   5       13.61      139.18     47.32 o
   9  22   5       25.85        5.65     41.71 o
 -10  23   5       61.37       60.69     40.42 o
  -9  23   5      463.88      491.14     71.34 o
  -8  23   5       50.60      108.39     41.49 o
  -7  23   5       71.62      106.01     29.31 o
  -6  23   5       56.77       89.61     33.46 o
  -5  23   5     1386.26     1501.55     37.27 o
  -4  23   5       55.67       53.72     24.56 o
  -3  23   5     6110.12     6060.87     90.17 o
  -2  23   5    11138.01    11357.14    122.34 o
  -1  23   5      199.50      213.63     14.66 o
   0  23   5     2645.60     2766.58     54.69 o
   1  23   5     3334.41     3323.17     46.30 o
   2  23   5      370.87      453.19     24.97 o
   3  23   5      130.98      139.62     47.07 o
   4  23   5      442.58      369.82     33.00 o
   5  23   5      158.37      128.80     33.41 o
   6  23   5     3334.36     3431.00    186.18 o
   7  23   5      190.07      233.62     48.38 o
   8  23   5       64.18       -4.32    119.70 o
   9  23   5       24.63       -1.14     30.48 o
 -10  24   5        1.76      -31.88     66.70 o
  -9  24   5       80.65      117.54     47.58 o
  -8  24   5      214.23      160.63     43.51 o
  -7  24   5       24.47      -19.34     66.97 o
  -6  24   5      178.26      211.25     31.54 o
  -5  24   5     1694.25     1811.74     44.40 o
  -4  24   5     3463.61     3551.28     78.59 o
  -3  24   5        9.24      -10.99     56.27 o
  -2  24   5     2656.26     2549.29     48.92 o
  -1  24   5     3570.84     3559.58     47.10 o
   0  24   5     7938.14     8018.67    104.51 o
   1  24   5       52.61      126.22     22.32 o
   2  24   5      903.92      865.01     33.49 o
   3  24   5     5313.98     5498.10     97.03 o
   4  24   5      397.22      300.98     47.92 o
   5  24   5        1.71      -23.76     58.28 o
   6  24   5       19.01       19.36     34.58 o
   7  24   5      309.20      331.77     76.05 o
   8  24   5       30.27      -10.02     76.99 o
   9  24   5       19.78        1.38     26.11 o
 -10  25   5        8.23       63.52     37.46 o
  -9  25   5        2.39      -16.40     72.36 o
  -8  25   5        0.87        0.46     44.84 o
  -7  25   5       20.81       18.93     38.31 o
  -6  25   5        3.58       36.98     29.70 o
  -5  25   5      417.65      367.61     29.99 o
  -4  25   5     6217.91     6600.88    122.68 o
  -3  25   5     5213.00     5146.77     84.27 o
  -2  25   5      755.27      716.78     21.21 o
  -1  25   5     3880.83     3755.59     59.64 o
   0  25   5     1733.51     1640.10     35.47 o
   1  25   5       86.42      122.34     22.01 o
   2  25   5     2166.57     2190.93     58.02 o
   3  25   5      242.86      172.30     44.70 o
   4  25   5     2075.92     2215.87     61.32 o
   5  25   5      320.89      221.85     37.68 o
   6  25   5        0.73       70.29     34.80 o
   7  25   5       44.45       43.34     39.84 o
   8  25   5      107.94       21.21     54.35 o
   9  25   5        1.36      -36.37     36.37 o
 -10  26   5        1.02       13.20     34.70 o
  -9  26   5        1.60      -82.33    113.70 o
  -8  26   5      128.20      174.95     45.16 o
  -7  26   5        2.90       -9.51     65.30 o
  -6  26   5        7.08       -4.93     51.08 o
  -5  26   5     1132.27     1235.19     40.01 o
  -4  26   5     1611.47     1650.04     60.88 o
  -3  26   5      579.91      582.18     42.22 o
  -2  26   5      698.95      643.94     23.46 o
  -1  26   5       34.48      -19.63     52.82 o
   0  26   5     2076.59     2093.29     44.23 o
   1  26   5      456.92      393.69     40.86 o
   2  26   5     1059.73     1059.56     38.92 o
   3  26   5       63.28       78.11     29.36 o
   4  26   5       64.60       41.71     36.71 o
   5  26   5     4325.57     4718.48    163.47 o
   6  26   5      366.53      346.33     39.02 o
   7  26   5       15.99      -45.67     69.06 o
   8  26   5       25.43      -13.47    114.50 o
   9  26   5        4.06       76.41     44.14 o
 -10  27   5       26.69       24.14     33.17 o
  -9  27   5      289.51      233.30     61.61 o
  -8  27   5      182.92      270.91     55.49 o
  -7  27   5        3.44        2.47     40.55 o
  -6  27   5      153.09      258.95     30.21 o
  -5  27   5      150.16      120.60     32.32 o
  -4  27   5      247.10      264.90     38.19 o
  -3  27   5     1046.99     1061.46     32.71 o
  -2  27   5     4964.78     5092.69    107.76 o
  -1  27   5       65.84       80.44     17.37 o
   0  27   5      521.67      548.79     22.40 o
   1  27   5       75.77       67.53     25.72 o
   2  27   5     2269.32     2233.29     50.52 o
   3  27   5     4072.50     4459.89    175.48 o
   4  27   5     1036.64      908.06     39.48 o
   5  27   5      343.39      419.73     53.82 o
   6  27   5       32.80       49.72     78.01 o
   7  27   5       52.20        6.36     39.26 o
   9  27   5        1.59       -6.02     31.64 o
 -10  28   5        1.31        6.82     60.47 o
  -9  28   5        0.06       47.19     35.74 o
  -8  28   5      243.30      222.75     70.08 o
  -7  28   5      371.55      413.42     40.59 o
  -6  28   5      145.80      153.96     39.11 o
  -5  28   5     2159.45     2337.27     66.19 o
  -4  28   5     3112.84     3136.30     55.86 o
  -3  28   5      903.32      868.77     31.69 o
  -2  28   5      593.55      650.29     26.25 o
  -1  28   5       37.34        8.42     19.78 o
   0  28   5       20.86       39.55     20.33 o
   1  28   5        8.42       35.84     27.37 o
   2  28   5     1729.04     1762.97     55.27 o
   3  28   5       92.74       98.66     31.71 o
   4  28   5      265.55      233.47     35.72 o
   5  28   5      964.98      887.60     62.72 o
   6  28   5      219.94      257.50     37.54 o
   7  28   5       36.09       51.83     38.05 o
   8  28   5      249.60      176.53     63.09 o
  -9  29   5       26.99       65.25     35.64 o
  -8  29   5       22.22      -35.77    100.41 o
  -7  29   5       64.62       46.76     40.59 o
  -6  29   5     1048.40     1049.01     45.04 o
  -5  29   5      427.40      485.34     34.14 o
  -4  29   5     2313.74     2431.03     55.52 o
  -3  29   5      962.77      905.75     37.44 o
  -2  29   5       20.13       10.75     18.76 o
  -1  29   5     3679.43     3815.64     84.54 o
   0  29   5       30.68       66.90     26.93 o
   1  29   5      214.57      196.62     24.34 o
   2  29   5      455.52      397.99     66.90 o
   3  29   5       55.26       45.18     32.34 o
   4  29   5       10.89       51.39     61.39 o
   5  29   5       97.88       51.39     39.89 o
   6  29   5      150.11      205.79     39.04 o
   7  29   5      127.90       80.10     34.92 o
   8  29   5       11.49       -9.49     52.78 o
  -9  30   5       81.37      100.14     34.38 o
  -8  30   5       51.62       53.84     45.42 o
  -7  30   5      481.48      592.59     66.46 o
  -6  30   5        1.07      -54.69     76.19 o
  -5  30   5      129.89      152.62     43.24 o
  -4  30   5       97.13       73.69     30.99 o
  -3  30   5      197.59      176.96     33.24 o
  -2  30   5     4654.56     4701.13     84.00 o
  -1  30   5     2169.58     2086.32     45.33 o
   0  30   5      337.98      359.84     40.84 o
   1  30   5        2.35       14.92     30.67 o
   2  30   5     2219.19     2328.44     61.39 o
   3  30   5     1475.85     1543.47     45.23 o
   4  30   5       59.67       81.82     40.67 o
   5  30   5      603.01      642.19     50.71 o
   6  30   5       23.67        5.29     37.15 o
   7  30   5       10.11        4.08     34.50 o
   8  30   5        2.87       33.51     28.12 o
  -9  31   5        0.81       46.44     44.89 o
  -8  31   5        0.05       13.93     43.46 o
  -7  31   5       74.03      122.80     54.96 o
  -6  31   5      398.11      472.43     34.09 o
  -5  31   5      533.63      511.98     38.17 o
  -4  31   5      355.44      367.39     31.16 o
  -3  31   5       50.88       47.19     28.95 o
  -2  31   5     1813.08     1982.01     47.78 o
  -1  31   5      328.30      321.41     35.79 o
   0  31   5      346.58      347.30     33.53 o
   1  31   5     3358.76     3751.14     80.73 o
   2  31   5      217.28      189.07     33.07 o
   3  31   5        0.43      -50.30     50.30 o
   4  31   5      260.96      368.56     56.85 o
   5  31   5      116.33      105.31     38.94 o
   6  31   5      198.67      154.86     37.27 o
   7  31   5      373.88      362.39     54.91 o
   8  31   5       31.04        4.76     24.51 o
  -9  32   5       81.33       19.80     64.64 o
  -8  32   5      185.26       77.11     47.51 o
  -7  32   5       68.84        6.96     44.14 o
  -6  32   5        0.05      -36.01     64.50 o
  -5  32   5      579.25      593.63     35.74 o
  -4  32   5      594.59      471.97     49.67 o
  -3  32   5       28.88       18.73     31.76 o
  -2  32   5      108.92       91.07     20.19 o
  -1  32   5      297.72      275.19     27.44 o
   0  32   5     1893.61     2026.24     63.40 o
   1  32   5      223.29      249.71     39.55 o
   2  32   5        2.01      -30.74     62.68 o
   3  32   5       35.14       41.81     41.18 o
   4  32   5       54.79       82.50     36.54 o
   5  32   5      240.64      254.49     39.16 o
   6  32   5      224.86      236.82     42.49 o
   7  32   5      188.17      121.52     41.23 o
   8  32   5       85.55       -2.11     56.32 o
  -9  33   5        1.34       17.98     24.05 o
  -8  33   5       39.76      122.85     46.98 o
  -7  33   5      168.23      199.29     66.61 o
  -6  33   5      167.93      191.55     48.72 o
  -5  33   5     1467.37     1488.13     47.61 o
  -4  33   5      546.28      529.50     30.79 o
  -3  33   5      170.03      150.37     29.38 o
  -2  33   5     1430.53     1433.12     35.77 o
  -1  33   5     1157.93     1145.70     36.79 o
   0  33   5      205.56      176.11     27.20 o
   1  33   5      796.80      802.41     39.26 o
   2  33   5     2516.35     2816.76     65.68 o
   3  33   5     3900.35     4289.26    105.53 o
   4  33   5     1120.43     1036.95     99.46 o
   5  33   5     1130.09     1114.50     77.99 o
   6  33   5      579.81      616.23     48.63 o
   7  33   5        9.62        5.05     52.48 o
   8  33   5        6.64       22.52     17.62 o
  -9  34   5       25.48       39.14     34.70 o
  -8  34   5        6.59      -40.81     98.47 o
  -7  34   5        4.53       44.14     43.77 o
  -6  34   5      250.20      251.96     35.57 o
  -5  34   5      251.38      265.65     55.27 o
  -4  34   5      867.65      907.59     41.76 o
  -3  34   5      116.40      146.15     31.57 o
  -2  34   5     3094.64     3329.52     78.71 o
  -1  34   5      397.73      362.22     36.54 o
   0  34   5       73.00       99.07     37.97 o
   1  34   5       14.84       -1.58     77.70 o
   2  34   5       66.32      -10.31     68.89 o
   3  34   5      978.18      959.55     88.52 o
   4  34   5      291.27      279.65     40.98 o
   5  34   5       11.92        4.71     63.74 o
   6  34   5        3.23       66.05     49.09 o
   7  34   5       92.83       -3.23     47.68 o
   8  34   5       31.47        6.77     21.72 o
  -9  35   5        0.51       63.77     43.97 o
  -8  35   5      138.57      126.81     54.45 o
  -7  35   5        0.83       32.17     41.95 o
  -6  35   5      305.60      186.28     54.13 o
  -5  35   5      262.44      365.79     37.15 o
  -4  35   5     2232.81     2325.35    103.12 o
  -3  35   5       73.17       99.56     24.68 o
  -2  35   5       19.33       -3.91     58.94 o
  -1  35   5     2098.07     2054.51     50.45 o
   0  35   5     1409.54     1392.77     61.56 o
   1  35   5      342.80      306.90     37.10 o
   2  35   5      649.64      685.67     37.85 o
   3  35   5      720.88      665.89     69.25 o
   4  35   5       43.75       71.00     60.90 o
   5  35   5     1166.34     1104.16     49.06 o
   6  35   5        0.48       45.84     49.31 o
   7  35   5        9.04       27.64     28.29 o
   8  35   5       18.26        5.00     25.02 o
  -9  36   5       25.73      -50.57     50.57 o
  -8  36   5       54.39       10.39     22.76 o
  -7  36   5       11.40       41.47     75.32 o
  -6  36   5       14.63       44.28     50.23 o
  -5  36   5       66.95       93.54     39.09 o
  -4  36   5       82.80      124.28     40.76 o
  -3  36   5     2654.21     2679.69     65.30 o
  -2  36   5      570.18      585.94     30.89 o
  -1  36   5     3312.19     3450.07     67.16 o
   0  36   5     4092.61     4325.85    112.95 o
   1  36   5     3473.47     3702.93    152.58 o
   2  36   5       31.84       90.48     42.51 o
   3  36   5      352.72      331.12     41.32 o
   4  36   5      388.34      496.77     42.12 o
   5  36   5       88.08      154.23     70.46 o
   6  36   5      119.71      118.87     50.47 o
   7  36   5       36.34       26.23     23.66 o
  -8  37   5       13.77       -1.82     64.13 o
  -7  37   5      108.72      122.17     42.37 o
  -6  37   5        7.08       66.24     48.48 o
  -5  37   5      290.71      403.84     51.76 o
  -4  37   5      695.50      843.08     47.78 o
  -3  37   5        5.40      -57.80     57.80 o
  -2  37   5     2209.30     2321.74     68.11 o
  -1  37   5      241.45      285.28     30.38 o
   0  37   5       35.25      -27.73     62.89 o
   1  37   5      881.03      912.28     41.47 o
   2  37   5      670.54      712.43     73.18 o
   3  37   5        0.69       32.88     49.48 o
   4  37   5      133.03      110.87     42.39 o
   5  37   5      181.15       71.65     51.37 o
   6  37   5        0.13        7.57     33.63 o
   7  37   5       20.61       42.73     30.99 o
  -8  38   5       18.84        3.42     25.48 o
  -7  38   5        8.80      -17.71     87.23 o
  -6  38   5        3.44       61.10     42.54 o
  -5  38   5      103.17      153.77     47.41 o
  -4  38   5      641.56      618.38     49.69 o
  -3  38   5     1344.79     1427.17     45.13 o
  -2  38   5     1807.27     1812.64     61.54 o
  -1  38   5     1977.20     2186.71    122.80 o
   0  38   5      432.39      496.02     84.39 o
   1  38   5       57.70       60.08     36.71 o
   2  38   5      254.79      212.00     82.74 o
   3  38   5       78.74       50.03     39.19 o
   4  38   5      610.53      641.19     47.58 o
   5  38   5       15.85      -35.79     71.44 o
   6  38   5        1.62      -49.67    125.69 o
   7  38   5       14.53       31.84     26.96 o
  -8  39   5       37.10        3.98     37.27 o
  -7  39   5      125.70      134.60     41.42 o
  -6  39   5        0.46      -27.76     71.58 o
  -5  39   5      215.84      221.32     32.83 o
  -4  39   5       51.43       47.58     27.47 o
  -3  39   5       83.59      124.26     33.32 o
  -2  39   5       82.82       33.73     42.58 o
  -1  39   5        4.17       26.67     42.63 o
   0  39   5      127.13      209.48     49.11 o
   1  39   5       59.95       36.30     37.05 o
   2  39   5      180.33      162.69     39.65 o
   3  39   5     1224.77     1109.33     71.87 o
   4  39   5      649.62      565.24     69.57 o
   5  39   5       28.66      129.45     44.82 o
   6  39   5      258.94      234.69     76.75 o
   7  39   5       11.07       -4.37     39.07 o
  -8  40   5      358.45      327.67     54.72 o
  -7  40   5      214.68      172.96     45.76 o
  -6  40   5      227.88      190.94     48.67 o
  -5  40   5      299.93      353.61     34.12 o
  -4  40   5       72.50       79.52     33.36 o
  -3  40   5      136.87      131.15     39.21 o
  -2  40   5       47.92       29.19     31.40 o
  -1  40   5      103.96       98.25     38.56 o
   0  40   5       74.61      101.89     34.97 o
   1  40   5      488.86      461.47     43.70 o
   2  40   5       38.99       21.13     30.84 o
   3  40   5        8.19      -39.62     66.05 o
   4  40   5      212.88      122.29     39.58 o
   5  40   5       70.69       74.18     51.90 o
   6  40   5       64.63       24.19     32.78 o
   7  40   5       27.78       40.52     20.43 o
  -8  41   5       13.27       10.97     32.88 o
  -7  41   5       95.67      348.59    109.99 o
  -6  41   5      910.50      798.72     59.11 o
  -5  41   5      471.89      553.57     61.24 o
  -4  41   5       36.17       75.39     31.20 o
  -3  41   5       17.15      -51.73     68.47 o
  -2  41   5       94.37      107.37     61.07 o
  -1  41   5      330.47      404.20     61.29 o
   0  41   5       12.11      -25.33     66.92 o
   1  41   5      123.08      122.85     40.76 o
   2  41   5      266.43      252.84     96.16 o
   3  41   5      127.18      133.55     37.32 o
   4  41   5      252.16      256.82     54.60 o
   5  41   5      219.60      199.82     76.00 o
   6  41   5      223.42      617.03     95.51 o
   7  41   5       34.34        4.00     25.84 o
  -7  42   5       13.10      -29.80     49.74 o
  -6  42   5      109.89      118.22     54.35 o
  -5  42   5      186.06      136.59     83.30 o
  -4  42   5      125.22      125.42     32.27 o
  -3  42   5      374.57      343.47     41.54 o
  -2  42   5     1523.45     1599.19     78.59 o
  -1  42   5       92.09       85.39     39.53 o
   0  42   5      244.15      293.07     41.86 o
   1  42   5      113.50      118.27     61.03 o
   2  42   5      391.13      437.76     55.44 o
   3  42   5      171.51      190.77     35.89 o
   4  42   5        2.65       38.92     55.20 o
   5  42   5      333.97      271.01     40.04 o
   6  42   5       31.24       43.14     35.18 o
  -7  43   5       24.79       34.29     25.11 o
  -6  43   5      132.24      147.31     40.86 o
  -5  43   5       30.17       31.25     52.39 o
  -4  43   5      277.40      255.22     42.61 o
  -3  43   5       89.93       58.02     42.49 o
  -2  43   5      315.18      351.01     35.55 o
  -1  43   5     1657.58     1818.37     62.19 o
   0  43   5      567.46      447.44     45.47 o
   1  43   5        2.89      -11.36     71.75 o
   2  43   5     1197.32     1146.02     91.21 o
   3  43   5      197.33       91.04     51.66 o
   4  43   5       75.16       13.54     52.12 o
   5  43   5       28.14      -14.73     70.25 o
   6  43   5        5.19       -6.48     44.96 o
  -7  44   5       57.28      149.18     44.28 o
  -6  44   5       28.95       47.61     33.34 o
  -5  44   5        3.53       36.25    104.46 o
  -4  44   5      321.41      448.80     47.17 o
  -3  44   5        0.20      -40.06     91.89 o
  -2  44   5      111.80      173.25     31.67 o
  -1  44   5       17.10      123.56     46.88 o
   0  44   5      392.89      272.66     45.08 o
   1  44   5      401.65      359.89     45.28 o
   2  44   5        2.81       -5.68     72.94 o
   3  44   5        4.63       35.60     30.84 o
   4  44   5       38.11       46.88     22.59 o
   5  44   5       42.49       -4.76     73.38 o
   6  44   5      137.84       15.80     18.64 o
  -7  45   5        6.06       -4.51     63.67 o
  -6  45   5       43.59       32.30     28.85 o
  -5  45   5       59.19      105.48    100.50 o
  -4  45   5       79.58       99.29     48.55 o
  -3  45   5     1149.16     1257.69     70.73 o
  -2  45   5       70.93       62.46     41.35 o
  -1  45   5      281.13      196.08     35.35 o
   0  45   5      236.75      239.93     50.52 o
   1  45   5     1393.56     1299.59     52.53 o
   2  45   5      482.27      604.41     86.53 o
   3  45   5        1.10       84.27     48.14 o
   4  45   5       38.41       22.18     61.07 o
   5  45   5       46.37       46.20     29.92 o
   6  45   5        3.00       -2.33     74.37 o
  -7  46   5        0.74        1.14     22.47 o
  -6  46   5       53.29        5.48     40.86 o
  -5  46   5       52.22       81.77     59.62 o
  -4  46   5       79.04      104.92     70.32 o
  -3  46   5      164.72      205.16     41.74 o
  -2  46   5       81.86      144.40     86.38 o
  -1  46   5      425.73      456.37     47.15 o
   0  46   5       97.98       35.21     58.43 o
   1  46   5       44.93       40.91     56.63 o
   2  46   5      137.57       63.04     32.01 o
   3  46   5       69.89       21.23     18.32 o
   4  46   5      478.85      333.27     56.17 o
   5  46   5       25.08       28.44     46.61 o
  -6  47   5        6.36       19.39     27.39 o
  -5  47   5      265.75      336.11     44.26 o
  -4  47   5      696.47      815.83     48.12 o
  -3  47   5       86.92      139.40     37.03 o
  -2  47   5        8.66       -7.38     75.75 o
  -1  47   5      669.96      814.42     51.71 o
   0  47   5      788.23      790.81     61.68 o
   1  47   5       95.12       38.51     43.85 o
   2  47   5       13.35       20.60     54.91 o
   3  47   5      159.11       84.37     53.16 o
   4  47   5      228.80      296.17     70.08 o
   5  47   5       48.97       58.28     38.68 o
  -6  48   5        4.88       -6.62     33.63 o
  -5  48   5      168.57      198.82     68.60 o
  -4  48   5       90.45      127.66     37.88 o
  -3  48   5       62.23       67.67     30.23 o
  -2  48   5        0.93       23.78     44.45 o
  -1  48   5       29.89       96.31     70.12 o
   0  48   5      852.53      912.16     82.11 o
   1  48   5      151.89      151.95     47.49 o
   2  48   5       47.35       18.78     39.41 o
   3  48   5       15.02        0.02     22.20 o
   4  48   5        1.92       17.45     39.16 o
   5  48   5       10.84       22.57     31.50 o
  -6  49   5       12.48       -5.97     26.72 o
  -5  49   5        7.85       50.59     33.27 o
  -4  49   5       19.93       91.09     44.65 o
  -3  49   5      385.16      232.80     36.57 o
  -2  49   5        0.78      -55.98     73.35 o
  -1  49   5      238.74      215.69    103.08 o
   0  49   5      134.81      165.92     98.08 o
   1  49   5       61.85       62.51     36.59 o
   2  49   5      120.63       51.68     18.95 o
   3  49   5       70.71       23.97     24.48 o
   4  49   5      100.89       33.68     22.54 o
   5  49   5        9.59       33.19     63.99 o
  -5  50   5      105.49       -2.57     56.85 o
  -4  50   5        3.20       24.02     68.14 o
  -3  50   5      257.74      242.36     38.65 o
  -2  50   5       61.74      142.05     40.13 o
  -1  50   5      138.07      124.07     39.45 o
   0  50   5        4.51       13.81     42.97 o
   1  50   5        0.35        4.22     40.38 o
   2  50   5      244.18      169.83     42.51 o
   3  50   5      133.57       31.23     27.37 o
   4  50   5       11.13       35.69     19.14 o
  -5  51   5       86.73       86.02     38.82 o
  -4  51   5      152.09       37.76     38.99 o
  -3  51   5        0.04      -52.61     72.45 o
  -2  51   5        0.09       26.13     67.58 o
  -1  51   5       82.80       48.94     82.99 o
   0  51   5        1.86       19.58     33.39 o
   1  51   5       93.47        6.16     68.23 o
   2  51   5       31.48      -21.91     53.50 o
   3  51   5       85.75       49.09     19.87 o
   4  51   5       39.13      -54.62    157.04 o
  -5  52   5       55.18       37.20     26.74 o
  -4  52   5       11.05       74.83     33.17 o
  -3  52   5        8.42       57.34     69.30 o
  -2  52   5      133.91      215.64     86.75 o
  -1  52   5       96.61       87.23     42.49 o
   0  52   5       67.18      -10.77     75.03 o
   1  52   5       14.96       14.07     31.64 o
   2  52   5       16.15      -11.82     42.07 o
   3  52   5        0.01       33.90     17.47 o
   4  52   5       14.09       27.73     56.17 o
  -4  53   5      228.22      116.23     64.57 o
  -3  53   5       53.46       86.89     40.52 o
  -2  53   5      208.88      274.48     38.65 o
  -1  53   5      285.34      204.96     80.00 o
   0  53   5        4.17       -9.75     74.06 o
   1  53   5       86.40       54.57     25.65 o
   2  53   5       39.99       39.31     22.06 o
   3  53   5      250.40      196.91     40.59 o
  -4  54   5       24.83       23.61     34.72 o
  -3  54   5        0.73       -8.35     60.81 o
  -2  54   5       16.33       26.81     33.90 o
  -1  54   5       23.01       53.55     35.23 o
   0  54   5       30.59       90.60     72.75 o
   1  54   5        1.84       11.99     21.40 o
   2  54   5        9.26       12.91     30.84 o
   3  54   5      173.51       92.47    102.52 o
  -3  55   5      284.60      113.46     36.83 o
  -2  55   5       60.09      -62.65     93.93 o
  -1  55   5       90.49       37.22     41.23 o
   0  55   5        2.32      -29.53     76.12 o
   1  55   5        6.38      -19.17     27.73 o
   2  55   5        9.04      -17.42     45.52 o
  -3  56   5       26.30       50.28     62.72 o
  -2  56   5        0.03       50.32     30.16 o
  -1  56   5      123.62      198.51    107.57 o
   0  56   5      311.07      349.02     57.53 o
   1  56   5        5.75       14.10     14.83 o
   2  56   5       33.31       -7.59     35.38 o
  -2  57   5       23.03       60.86     49.43 o
  -1  57   5       28.94      -20.29     82.67 o
   0  57   5      105.10       45.64     27.73 o
   1  57   5       31.09       -8.52     19.02 o
 -11   0   6       51.43       30.67     38.46 o
 -10   0   6       92.82      213.65    101.50 o
  -9   0   6      726.98      605.55    244.61 o
  -8   0   6      151.20      159.44     43.36 o
  -7   0   6     8694.58     8772.54    375.62 o
  -6   0   6     1001.47      999.44     54.18 o
  -5   0   6      362.35      367.42     30.33 o
  -4   0   6     4668.51     4303.41     63.50 o
  -3   0   6       53.61      -13.39     53.96 o
  -2   0   6     2420.63     2276.00     68.69 o
  -1   0   6    15535.59    15979.78    244.61 o
   0   0   6    31647.79    30436.36    471.00 o
   1   0   6    22077.65    22317.82    657.94 o
   2   0   6     1878.93     1843.39     67.36 o
   3   0   6     1504.45     1517.66     26.98 o
   4   0   6     1782.19     1928.04     54.47 o
   5   0   6      570.65      557.12     38.00 o
   6   0   6        8.12       -0.51     42.90 o
   7   0   6     1580.10     1694.47     96.69 o
   8   0   6     5435.06     5475.88    250.24 o
   9   0   6       18.25        4.34     80.10 o
 -11   1   6        6.89        4.05     21.33 o
 -10   1   6       20.35       -0.36     91.33 o
  -9   1   6      468.13      441.28     58.99 o
  -8   1   6       67.45       42.27     29.38 o
  -7   1   6      959.33     1040.73     82.50 o
  -6   1   6       36.59       42.63     18.90 o
  -5   1   6    10143.64    10310.73    136.61 o
  -4   1   6        6.56       22.06      9.83 o
  -3   1   6       39.33       56.00     20.53 o
  -2   1   6     9307.76     9185.53    116.23 o
  -1   1   6    81300.46    80914.42    842.93 o
   0   1   6     7394.00     6861.73    109.80 o
   1   1   6      142.91      151.61     13.66 o
   2   1   6     3518.76     3553.12     55.64 o
   3   1   6       42.96       34.82     11.60 o
   4   1   6      205.15      262.86     18.88 o
   5   1   6      925.39      858.14     38.65 o
   6   1   6      108.29      117.71     32.93 o
   7   1   6     1237.81     1187.37     52.97 o
   8   1   6       30.07      215.42     55.54 o
   9   1   6       59.91      142.26     57.46 o
  10   1   6       86.77        5.39     19.24 o
 -11   2   6        0.90       51.08     29.14 o
 -10   2   6      288.12      292.22     47.19 o
  -9   2   6       21.90       63.09     56.08 o
  -8   2   6      490.88      558.55     87.33 o
  -7   2   6        4.30       47.51     25.82 o
  -6   2   6     7248.81     7249.55    110.79 o
  -5   2   6     8175.78     8241.83     95.80 o
  -4   2   6      318.38      323.40     11.02 o
  -3   2   6     4408.64     4342.40     71.94 o
  -2   2   6    20644.76    19471.43    226.83 o
  -1   2   6    21689.47    21133.68    239.98 o
   0   2   6        3.33       31.28     18.49 o
   1   2   6     5468.90     5324.71    117.73 o
   2   2   6     3105.30     3025.24     50.37 o
   3   2   6       18.56       11.96      8.25 o
   4   2   6      655.47      708.65     26.30 o
   5   2   6       36.50       28.63     28.37 o
   6   2   6        2.38      -16.45     57.02 o
   7   2   6     1114.99     1040.42     61.54 o
   8   2   6       36.07      138.99    123.39 o
   9   2   6       42.10       11.33     43.75 o
  10   2   6        5.56       10.75     18.97 o
 -11   3   6        2.23       -1.24     36.15 o
 -10   3   6       43.40        1.21     55.30 o
  -9   3   6       47.93      106.76     39.33 o
  -8   3   6      590.59      567.53     38.39 o
  -7   3   6     1071.36     1162.54     37.15 o
  -6   3   6     1809.49     1767.46     48.67 o
  -5   3   6      734.86      779.53     25.65 o
  -4   3   6     2849.14     2697.79     34.58 o
  -3   3   6     4868.86     5205.28    103.03 o
  -2   3   6    15195.27    15093.63    180.12 o
  -1   3   6    10198.26    10575.87    110.77 o
   0   3   6      245.58      223.72     20.53 o
   1   3   6     3382.14     3492.10     80.97 o
   2   3   6     4266.72     4305.91     58.94 o
   3   3   6     2401.58     2441.61     32.10 o
   4   3   6     5296.30     5431.08     69.91 o
   5   3   6      237.75      231.02     30.72 o
   6   3   6     1240.85     1370.95     46.15 o
   7   3   6      511.25      609.67     56.42 o
   8   3   6      439.61      448.60     60.39 o
   9   3   6      195.24      156.41     57.87 o
  10   3   6        3.93        2.81     13.83 o
 -11   4   6       24.06       29.09     27.90 o
 -10   4   6       18.92        3.32     33.24 o
  -9   4   6       21.03       31.16     38.82 o
  -8   4   6       44.39       27.54     32.56 o
  -7   4   6     1258.29     1150.90     46.76 o
  -6   4   6     2217.23     2340.74     44.65 o
  -5   4   6     4057.03     4110.75     58.79 o
  -4   4   6       12.36        9.73     12.23 o
  -3   4   6      294.40      252.91     19.73 o
  -2   4   6      447.65      435.99     21.86 o
  -1   4   6     8987.97     8819.74     95.65 o
   0   4   6      595.05      446.23     21.43 o
   1   4   6    36726.98    36253.64    460.71 o
   2   4   6        2.63       15.21      9.15 o
   3   4   6       38.51       40.11     13.37 o
   4   4   6      193.24      164.73     14.92 o
   5   4   6       30.50       58.24     52.31 o
   6   4   6     1181.89     1253.20     48.29 o
   7   4   6        0.13        5.07     61.66 o
   8   4   6      465.32      404.44     59.64 o
   9   4   6      103.31      107.71     54.45 o
  10   4   6       56.50       -8.40     16.74 o
 -11   5   6        2.36       22.74     23.56 o
 -10   5   6        6.03       72.14     45.42 o
  -9   5   6      456.41      512.15     62.36 o
  -8   5   6      350.70      374.09     32.64 o
  -7   5   6      411.11      355.36     34.19 o
  -6   5   6      174.04      166.87     22.44 o
  -5   5   6     1038.05      944.87     28.46 o
  -4   5   6      228.46      215.35     10.97 o
  -3   5   6     7509.89     7755.06    104.75 o
  -2   5   6     1435.28     1431.98     25.26 o
  -1   5   6    11506.79    11256.95    154.18 o
   0   5   6       54.07       67.53     19.48 o
   1   5   6     1023.51      922.47     28.37 o
   2   5   6     2707.14     2503.99     30.94 o
   3   5   6     1159.75     1009.22     23.49 o
   4   5   6      835.19      799.23     21.04 o
   5   5   6      300.42      291.71     28.27 o
   6   5   6      217.41      242.33     32.56 o
   7   5   6      650.86      727.84     90.46 o
   8   5   6      833.53      764.70     62.07 o
   9   5   6      102.46       -5.10     79.10 o
 -11   6   6        8.17        5.36     16.50 o
 -10   6   6       26.97       51.64     43.87 o
  -9   6   6       21.15       61.61     59.72 o
  -8   6   6     2100.39     2261.22     92.04 o
  -7   6   6        6.74      -37.42     51.81 o
  -6   6   6      831.19      860.08     25.87 o
  -5   6   6      613.25      580.77     23.59 o
  -4   6   6      325.65      316.85     14.68 o
  -3   6   6     6100.15     5927.56    102.49 o
  -2   6   6    20130.54    19663.44    200.38 o
  -1   6   6     3431.07     3614.75     67.84 o
   0   6   6       37.14       10.99     16.04 o
   1   6   6     2133.88     2043.13     34.12 o
   2   6   6     8845.88     8142.05    101.40 o
   3   6   6     1965.37     1564.51     29.14 o
   4   6   6      920.82      909.90     21.09 o
   5   6   6     1054.90     1036.78     39.92 o
   6   6   6      661.42      734.39     65.71 o
   7   6   6     3570.64     3562.27    106.98 o
   8   6   6       50.38       78.71     94.58 o
   9   6   6       25.48      -39.82     77.36 o
 -11   7   6       56.13       25.14     59.30 o
 -10   7   6       22.70       70.68     36.25 o
  -9   7   6      322.61      322.62     38.14 o
  -8   7   6      639.03      714.98     37.73 o
  -7   7   6      539.24      465.03     33.53 o
  -6   7   6      717.90      637.89     27.32 o
  -5   7   6      759.32      666.79     24.05 o
  -4   7   6     4469.39     4464.79     54.72 o
  -3   7   6     8467.16     8354.39    121.40 o
  -2   7   6      293.38      316.44     32.10 o
  -1   7   6    10878.11    11328.49    146.83 o
   0   7   6     1268.26     1450.03     29.36 o
   1   7   6     7761.02     7669.50    100.33 o
   2   7   6     5938.17     5243.23     63.14 o
   3   7   6     2003.42     1959.76     30.91 o
   4   7   6     1216.68     1171.86     26.25 o
   5   7   6      133.72       98.30     26.13 o
   6   7   6       19.21       53.02     43.77 o
   7   7   6       12.74       64.20     49.43 o
   8   7   6       78.51      105.19     64.64 o
   9   7   6       63.95     1030.54    382.41 o
 -11   8   6       25.31      -13.83     30.84 o
 -10   8   6        2.25      -21.26     92.50 o
  -9   8   6        2.02       16.89     37.78 o
  -8   8   6      702.93      738.88     48.31 o
  -7   8   6     3139.21     3405.64     80.83 o
  -6   8   6      295.19      302.43     26.96 o
  -5   8   6     1311.42     1309.22     48.34 o
  -4   8   6     7828.03     7992.75     83.96 o
  -3   8   6      366.19      311.90     12.37 o
  -2   8   6     2256.36     2254.77     48.60 o
  -1   8   6     4470.85     4320.01     55.35 o
   0   8   6     4561.02     3407.07     45.47 o
   1   8   6    18006.87    17487.68    231.07 o
   2   8   6      408.86      371.44     14.10 o
   3   8   6      174.39      106.89     14.95 o
   4   8   6     1394.28     1330.84     34.09 o
   5   8   6      144.92      211.39     24.68 o
   6   8   6      241.66      246.55     50.11 o
   7   8   6      126.29       39.70     49.11 o
   8   8   6      461.39      552.92     85.99 o
 -11   9   6       18.31       32.51     23.10 o
 -10   9   6      125.74      101.40     75.58 o
  -9   9   6      219.21      197.56     40.35 o
  -8   9   6      463.53      489.35     40.76 o
  -7   9   6      716.61      753.37     34.97 o
  -6   9   6      481.90      510.33     24.87 o
  -5   9   6     5633.46     5625.23     85.41 o
  -4   9   6    18650.25    18220.32    233.89 o
  -3   9   6     1032.69      945.71     14.92 o
  -2   9   6      620.83      467.70     34.04 o
  -1   9   6     3884.25     4099.95     64.25 o
   0   9   6     4711.12     4418.62     66.19 o
   1   9   6      138.22      138.79     20.89 o
   2   9   6     1097.09     1065.95     23.37 o
   3   9   6     9507.71     9020.87     97.79 o
   4   9   6     4086.26     3885.64     64.64 o
   5   9   6      499.30      451.10     28.24 o
   6   9   6     1074.93      995.14     54.81 o
   7   9   6        8.15      -23.80     48.60 o
   8   9   6      333.24      341.60     81.72 o
   9   9   6       55.19       27.37     47.05 o
 -11  10   6        0.01       10.46     33.56 o
 -10  10   6       17.90       64.30     40.62 o
  -9  10   6       13.53       33.51     32.54 o
  -8  10   6       28.26       -1.14     62.43 o
  -7  10   6      104.68       70.59     30.09 o
  -6  10   6        1.49       -4.71     55.08 o
  -5  10   6      156.40       54.06     17.52 o
  -4  10   6      796.97      850.99     21.69 o
  -3  10   6      163.35      170.92     10.36 o
  -2  10   6     7228.93     7475.26     91.43 o
  -1  10   6     2365.88     2390.82     48.24 o
   0  10   6      352.17      322.50     22.54 o
   1  10   6      277.09      235.39     23.95 o
   2  10   6     2065.58     1869.06     32.22 o
   3  10   6     3036.35     3269.49     46.44 o
   4  10   6      212.66      191.62     19.00 o
   5  10   6      959.47      848.10     31.79 o
   6  10   6       35.71       73.01     43.22 o
   7  10   6       52.72      161.99     55.20 o
   8  10   6       13.64      -19.48     72.19 o
   9  10   6       43.03       12.52     64.96 o
 -11  11   6       16.65      -24.87     52.53 o
 -10  11   6        0.66       17.62     46.71 o
  -9  11   6        4.33       47.61     31.96 o
  -8  11   6      297.15      299.89     39.36 o
  -7  11   6       54.73       49.50     27.32 o
  -6  11   6      283.38      303.04     27.39 o
  -5  11   6     1918.85     1917.42     46.59 o
  -4  11   6      203.33      204.58     14.58 o
  -3  11   6     9955.06     9252.21     93.54 o
  -2  11   6     1903.05     1976.84     31.03 o
  -1  11   6     2421.55     2562.25     42.37 o
   0  11   6     1128.33     1099.65     30.69 o
   1  11   6        4.97      -10.34     63.99 o
   2  11   6     4338.55     4342.96     50.66 o
   3  11   6       36.57       90.92     13.98 o
   4  11   6       75.08      102.28     20.19 o
   5  11   6     1123.02     1077.84     32.88 o
   6  11   6      369.77      410.51     41.61 o
   7  11   6       84.68      146.41     50.37 o
   8  11   6      230.44      144.37    153.23 o
   9  11   6       21.03       80.56     51.39 o
 -11  12   6       32.80       39.70     34.72 o
 -10  12   6       36.25       25.91     62.92 o
  -9  12   6       37.19       22.76     33.78 o
  -8  12   6      140.75      169.51     34.07 o
  -7  12   6      934.80     1030.01     36.15 o
  -6  12   6      154.00      167.77     26.21 o
  -5  12   6      325.58      316.58     20.31 o
  -4  12   6      587.45      751.40     22.40 o
  -3  12   6     1173.45     1010.40     18.15 o
  -2  12   6       58.31       74.27     17.30 o
  -1  12   6     1834.61     1669.48     40.93 o
   0  12   6    18964.24    20214.00    231.41 o
   1  12   6    10298.19    10280.83    105.96 o
   2  12   6       28.82        2.52     11.65 o
   3  12   6      344.41      381.15     16.55 o
   4  12   6       50.34       26.86     16.99 o
   5  12   6      645.15      583.76     31.35 o
   6  12   6       28.39       41.08     99.39 o
   7  12   6      318.40      355.87     56.71 o
   8  12   6      257.36      351.16     98.32 o
   9  12   6       30.14        9.71     51.39 o
 -11  13   6        6.03       10.46     33.02 o
 -10  13   6      126.17      138.92     61.34 o
  -9  13   6      174.02      142.92     34.12 o
  -8  13   6     1215.73     1250.99     78.86 o
  -7  13   6        4.18       42.80     30.40 o
  -6  13   6      384.83      378.19     48.26 o
  -5  13   6     2959.18     3002.19     48.77 o
  -4  13   6     5274.15     5416.57     64.45 o
  -3  13   6     2635.72     2608.79     35.72 o
  -2  13   6      356.95      363.53      9.88 o
  -1  13   6     3247.90     3276.97     59.06 o
   0  13   6     1035.61      887.89     31.71 o
   1  13   6     5973.41     5843.99     66.78 o
   2  13   6     2919.32     2623.49     32.59 o
   3  13   6     4320.81     4156.24     50.08 o
   4  13   6     2244.45     2271.85     48.46 o
   5  13   6     1555.54     1619.33     37.73 o
   6  13   6      184.26      156.29    146.15 o
   7  13   6      203.62      206.15     71.19 o
   8  13   6       32.19      149.57    129.26 o
   9  13   6      133.61        7.42     50.13 o
 -11  14   6        1.43      -15.34     70.90 o
 -10  14   6      448.24      501.67     76.07 o
  -9  14   6      203.38      224.40     54.43 o
  -8  14   6       14.95       51.03     31.35 o
  -7  14   6      491.37      647.96     59.67 o
  -6  14   6      507.41      525.18     29.58 o
  -5  14   6      813.97      898.88     37.00 o
  -4  14   6     9515.83     9446.30    106.28 o
  -3  14   6      629.60      586.48     17.28 o
  -2  14   6     3958.21     3588.30     37.29 o
  -1  14   6     2894.95     2804.63     52.58 o
   0  14   6      113.13       80.53     27.32 o
   1  14   6      852.67      842.49     19.53 o
   2  14   6     1415.04     1341.01     25.38 o
   3  14   6     3566.79     3641.32     61.63 o
   4  14   6      442.36      402.77     35.38 o
   5  14   6     4454.65     4299.04     80.05 o
   6  14   6      965.29     1066.07     71.80 o
   7  14   6       30.59      -18.59     62.97 o
   8  14   6       60.26      118.87     57.94 o
   9  14   6       39.52      -12.79     51.93 o
 -11  15   6        0.65        6.87     93.59 o
 -10  15   6       14.24       29.55     37.76 o
  -9  15   6       15.83        3.62     33.36 o
  -8  15   6        5.98       15.46     30.86 o
  -7  15   6      163.39      222.05     27.49 o
  -6  15   6      784.23      899.81     40.74 o
  -5  15   6        4.43        8.49     20.41 o
  -4  15   6    11366.49    11790.87    131.30 o
  -3  15   6     6123.26     6192.34     72.67 o
  -2  15   6     5185.54     5035.18     57.60 o
  -1  15   6      115.41       79.37      8.91 o
   0  15   6       32.47       48.92      9.22 o
   1  15   6    15052.46    15231.55    157.60 o
   2  15   6     8668.38     8440.29    117.78 o
   3  15   6       30.43       56.78     14.80 o
   4  15   6     1188.89     1259.92     32.30 o
   5  15   6      896.55      892.89     42.34 o
   6  15   6        2.11      -34.55     60.13 o
   7  15   6      396.09      481.51    102.54 o
   8  15   6       14.48      187.54     59.28 o
   9  15   6      133.21       74.18     40.42 o
 -10  16   6       47.83       37.76     31.91 o
  -9  16   6        0.32        8.23     28.58 o
  -8  16   6       69.49       56.51     31.47 o
  -7  16   6       61.55       30.86     38.63 o
  -6  16   6        0.99       10.41     27.64 o
  -5  16   6      236.28      202.27     25.43 o
  -4  16   6     2684.15     2966.57     65.95 o
  -3  16   6     7842.79     7796.01     91.65 o
  -2  16   6       23.94       16.96      9.03 o
  -1  16   6     1109.68      974.52     18.47 o
   0  16   6     1689.23     1568.37     24.82 o
   1  16   6     2006.23     2059.05     26.86 o
   2  16   6      438.04      353.15     17.98 o
   3  16   6       33.25       13.76     14.51 o
   4  16   6       16.60       27.37     25.11 o
   5  16   6       40.38       67.16     31.54 o
   6  16   6      516.65      554.13     52.97 o
   7  16   6      154.14      185.02     53.94 o
   8  16   6        4.96      100.80     48.31 o
   9  16   6        0.29       50.64     53.72 o
 -10  17   6        0.02       11.28     37.27 o
  -9  17   6      510.12      529.14     57.85 o
  -8  17   6       62.77       85.97     43.58 o
  -7  17   6      477.42      464.01     38.97 o
  -6  17   6      603.55      672.35     32.20 o
  -5  17   6      308.81      321.31     24.24 o
  -4  17   6     1617.71     1845.16     40.35 o
  -3  17   6     3099.21     3257.33     44.36 o
  -2  17   6    13186.47    13263.54    141.44 o
  -1  17   6     2071.33     1969.42     25.09 o
   0  17   6        8.27        0.63      9.80 o
   1  17   6      290.67      158.11     12.54 o
   2  17   6     8457.26     7927.99    104.87 o
   3  17   6     2134.77     2089.77     40.38 o
   4  17   6      713.44      694.94     33.85 o
   5  17   6      123.30       97.23     31.93 o
   6  17   6      471.23      428.56     53.26 o
   7  17   6      215.04      322.77     55.47 o
   8  17   6        0.01       94.63     73.16 o
   9  17   6        0.39      -53.48     53.99 o
 -10  18   6       38.85       -8.81     59.64 o
  -9  18   6        8.06      -36.96     76.70 o
  -8  18   6       29.47       -4.32     62.87 o
  -7  18   6      420.94      416.79     35.01 o
  -6  18   6     1672.67     1775.74     65.73 o
  -5  18   6     1449.67     1446.66     52.70 o
  -4  18   6     1839.53     1800.36     42.58 o
  -3  18   6     2277.89     2183.04     33.51 o
  -2  18   6    31116.69    31293.75    334.25 o
  -1  18   6    13335.50    12624.75    126.39 o
   0  18   6      816.97      746.67     19.90 o
   1  18   6     3294.97     3340.71     42.10 o
   2  18   6     1650.89     1664.89     25.21 o
   3  18   6      196.74      183.22     28.44 o
   4  18   6       20.86       80.02     28.66 o
   5  18   6     4456.56     4264.90    100.04 o
   6  18   6      293.92      236.99     50.23 o
   7  18   6      125.91       95.02     43.00 o
   8  18   6      106.93      119.04     58.09 o
   9  18   6        0.02      -54.79     54.79 o
 -10  19   6       43.06       30.94     53.94 o
  -9  19   6        0.52      -55.06     81.87 o
  -8  19   6       85.51       55.83     54.47 o
  -7  19   6      120.70      141.20     48.02 o
  -6  19   6     6532.66     7161.74    155.00 o
  -5  19   6      517.59      580.92     51.61 o
  -4  19   6    19990.97    20734.04    284.36 o
  -3  19   6     3128.09     3056.04     40.76 o
  -2  19   6      218.40      207.66     11.45 o
  -1  19   6     1734.58     1502.66     28.83 o
   0  19   6     5429.86     5290.52     55.66 o
   1  19   6      535.00      488.64     15.92 o
   2  19   6     9011.90     8860.53    109.75 o
   3  19   6     3391.08     3517.35     59.79 o
   4  19   6     2568.15     2520.37     73.21 o
   5  19   6      352.75      366.59     37.54 o
   6  19   6      574.68      514.46     34.97 o
   7  19   6       18.90       72.65     53.99 o
   8  19   6       40.81      -25.62     82.45 o
   9  19   6      185.06      148.77     56.10 o
 -10  20   6       26.54       20.62     29.82 o
  -9  20   6       89.02       76.63     29.31 o
  -8  20   6        3.14       11.89     36.52 o
  -7  20   6      263.14      300.71     28.78 o
  -6  20   6       64.69      108.51     34.75 o
  -5  20   6      474.76      507.25     31.79 o
  -4  20   6      161.08      147.41     20.92 o
  -3  20   6     1197.22     1068.42     22.08 o
  -2  20   6      782.36      673.13     18.00 o
  -1  20   6      433.19      348.93     14.85 o
   0  20   6    22132.21    22264.93    229.45 o
   1  20   6     3565.15     3268.86     44.94 o
   2  20   6      387.80      372.85     17.32 o
   3  20   6     6182.05     6031.78    105.31 o
   4  20   6       42.17       45.18     27.64 o
   5  20   6       11.41        3.52     30.67 o
   6  20   6      363.80      289.89     38.90 o
   7  20   6     1042.73     1147.65     91.91 o
   8  20   6      130.26       45.98     55.37 o
   9  20   6       20.37      -15.09     30.50 o
 -10  21   6        0.08      -27.20     53.75 o
  -9  21   6       87.81       65.17     33.15 o
  -8  21   6     1093.57     1086.26     43.34 o
  -7  21   6        4.41       -6.09     72.82 o
  -6  21   6      131.31      132.19     32.83 o
  -5  21   6       32.37       87.96     31.69 o
  -4  21   6      963.97      929.92     32.37 o
  -3  21   6     1562.14     1536.51     36.54 o
  -2  21   6      451.28      491.02     15.75 o
  -1  21   6      875.31      858.43     19.29 o
   0  21   6     1970.19     1810.43     26.81 o
   1  21   6       90.07      108.37     13.71 o
   2  21   6        0.84      -18.54     47.12 o
   3  21   6     8485.93     8903.89    157.94 o
   4  21   6      826.43      835.63     59.45 o
   5  21   6      111.96      119.62     29.36 o
   6  21   6      940.22      971.53     53.92 o
   7  21   6       72.29       27.59     59.25 o
   8  21   6        0.16       33.75     49.18 o
   9  21   6      211.61       54.55     28.17 o
 -10  22   6       24.75       65.56     71.36 o
  -9  22   6        0.42       16.96     42.37 o
  -8  22   6        9.32       25.50     32.85 o
  -7  22   6      156.64       89.90     48.53 o
  -6  22   6        6.49       17.40     27.30 o
  -5  22   6     2881.11     2870.94     55.47 o
  -4  22   6      347.62      337.98     26.67 o
  -3  22   6     1694.62     1667.83     28.73 o
  -2  22   6     2019.16     1876.89     39.50 o
  -1  22   6    14759.78    14680.38    184.53 o
   0  22   6       73.50       90.77     13.25 o
   1  22   6       34.77       85.56     15.02 o
   2  22   6     1782.36     1628.62     35.64 o
   3  22   6      696.25      644.11     26.21 o
   4  22   6      182.93      171.33     68.52 o
   5  22   6      127.69      148.77     37.80 o
   6  22   6      263.60      288.43     39.62 o
   7  22   6       64.34       53.96     56.59 o
   8  22   6      161.84       32.30     76.87 o
   9  22   6        2.43      -20.55     33.34 o
 -10  23   6        1.24       13.81     21.16 o
  -9  23   6       60.16       40.96     41.01 o
  -8  23   6      103.05      111.11     38.12 o
  -7  23   6      636.07      768.05     36.93 o
  -6  23   6       30.10       31.01     29.82 o
  -5  23   6      130.98      144.91     23.12 o
  -4  23   6      189.43      113.44     27.76 o
  -3  23   6     1488.93     1461.53     28.00 o
  -2  23   6     1170.36     1289.18     33.87 o
  -1  23   6      208.39      172.89     15.72 o
   0  23   6      110.58       53.65     12.81 o
   1  23   6     1501.54     1386.46     29.34 o
   2  23   6      236.20      203.58     26.47 o
   3  23   6     3818.55     3692.50     78.62 o
   4  23   6     1754.20     1767.78     62.58 o
   5  23   6      550.79      640.95     50.54 o
   6  23   6     1375.97     1299.37     91.31 o
   7  23   6       72.48      107.27     79.64 o
   8  23   6      457.88      356.86     78.28 o
   9  23   6        5.54      -16.84     31.50 o
 -10  24   6       55.91      -13.25     57.46 o
  -9  24   6        0.35       67.53     66.51 o
  -8  24   6      205.04      308.96     86.75 o
  -7  24   6       10.65       26.81     38.36 o
  -6  24   6     1845.78     1947.24     49.40 o
  -5  24   6      320.97      275.91     48.48 o
  -4  24   6       15.46       -3.35     53.26 o
  -3  24   6     3505.87     3587.33     73.13 o
  -2  24   6     1388.79     1167.28     30.74 o
  -1  24   6        5.44        2.67     13.71 o
   0  24   6    14290.39    15396.14    209.23 o
   1  24   6     5424.63     5611.59     81.14 o
   2  24   6      134.46       67.55     26.55 o
   3  24   6     3697.05     3658.91     70.00 o
   4  24   6     1435.86     1645.56     47.75 o
   5  24   6      492.21      445.57     52.87 o
   6  24   6       12.68       10.41     35.74 o
   7  24   6       74.45       82.84     69.69 o
   8  24   6      105.15       41.42     33.78 o
   9  24   6       12.66      -15.00     20.21 o
 -10  25   6        0.70       53.89     47.02 o
  -9  25   6       44.84        4.97     62.53 o
  -8  25   6      509.26      434.36     47.70 o
  -7  25   6      219.14      169.08     73.33 o
  -6  25   6     3653.39     3668.28     84.13 o
  -5  25   6     2661.41     2886.94     89.15 o
  -4  25   6       64.26       46.59     25.91 o
  -3  25   6      255.45      206.01     21.55 o
  -2  25   6     3372.02     3156.83     58.57 o
  -1  25   6     1556.06     1529.55     32.22 o
   0  25   6     8537.09     8980.73    111.23 o
   1  25   6       96.50       81.34     25.57 o
   2  25   6    10964.65    11636.48    288.92 o
   3  25   6     1141.85     1239.17     50.57 o
   4  25   6      862.38      770.79     47.97 o
   5  25   6      189.37      128.34     34.12 o
   6  25   6       93.96      185.70     53.65 o
   7  25   6      236.93      131.00     58.79 o
   8  25   6        2.53      139.35     45.37 o
 -10  26   6      244.07       41.15     50.11 o
  -9  26   6      452.27      485.75     93.39 o
  -8  26   6      228.25      203.90     39.94 o
  -7  26   6      408.24      367.17     56.46 o
  -6  26   6       43.80       49.35     29.68 o
  -5  26   6      589.53      674.36     57.48 o
  -4  26   6       34.47        3.74     24.51 o
  -3  26   6     1275.40     1119.67     35.55 o
  -2  26   6     2367.99     2375.95     46.03 o
  -1  26   6      760.24      807.92     28.71 o
   0  26   6        3.79      -15.77     44.70 o
   1  26   6      249.41      205.40     27.13 o
   2  26   6     8934.29     9266.91    159.93 o
   3  26   6     8837.31     9183.66    189.46 o
   4  26   6      664.58      637.82     38.63 o
   5  26   6      529.54      555.01     44.65 o
   6  26   6      633.77      705.28     77.02 o
   7  26   6      363.80      311.87     78.67 o
   8  26   6       17.09       35.84     60.35 o
 -10  27   6        0.82      -20.62     21.91 o
  -9  27   6       97.30      177.35     51.88 o
  -8  27   6      181.18      293.14     63.86 o
  -7  27   6      265.90      257.98     49.04 o
  -6  27   6       59.48       25.14     36.86 o
  -5  27   6      115.76      130.91     25.77 o
  -4  27   6      211.92      198.19     23.12 o
  -3  27   6     6782.09     6784.44     98.73 o
  -2  27   6     4475.40     4568.57     71.77 o
  -1  27   6      188.16      236.75     24.07 o
   0  27   6      135.09      102.40     19.00 o
   1  27   6     5427.30     5030.33    169.76 o
   2  27   6     6557.15     7003.04    215.83 o
   3  27   6     1250.45     1137.77     50.25 o
   4  27   6     3644.75     3815.71    134.13 o
   5  27   6     1885.45     1858.02     85.51 o
   6  27   6      114.00      110.91     43.46 o
   7  27   6      101.10       30.60     29.75 o
   8  27   6        4.03       25.72     28.32 o
  -9  28   6        0.66       46.54     32.25 o
  -8  28   6      191.32       82.18     47.63 o
  -7  28   6      134.68      180.97     37.61 o
  -6  28   6      479.29      542.51     43.31 o
  -5  28   6     1256.71     1241.69     41.88 o
  -4  28   6       11.61        9.05     23.25 o
  -3  28   6        2.28      -13.78     41.93 o
  -2  28   6     1128.42     1074.22     28.95 o
  -1  28   6      405.12      405.39     19.75 o
   0  28   6       34.94       19.36     34.29 o
   1  28   6    15463.51    16305.72    369.09 o
   2  28   6       23.74       28.15     25.55 o
   3  28   6      120.17       39.19     51.42 o
   4  28   6     4545.65     4395.01    123.43 o
   5  28   6       84.91       34.77     33.17 o
   6  28   6       26.25       18.27     34.63 o
   7  28   6       37.70       42.32     30.14 o
   8  28   6        0.62       -7.59     45.37 o
  -9  29   6       43.88       79.18     39.77 o
  -8  29   6      147.00      132.41     79.15 o
  -7  29   6        7.52       67.58     33.99 o
  -6  29   6      489.39      587.40     40.72 o
  -5  29   6       59.88       56.68     29.26 o
  -4  29   6       32.66       85.92     26.79 o
  -3  29   6     1506.29     1517.27     38.29 o
  -2  29   6      262.32      231.80     29.85 o
  -1  29   6      732.39      799.45     48.48 o
   0  29   6       78.35       50.69     30.52 o
   1  29   6     1733.19     1686.56     83.03 o
   2  29   6      300.02      358.85     48.67 o
   3  29   6     1234.04     1315.39     45.84 o
   4  29   6     1281.84     1254.92     52.87 o
   5  29   6      147.80      124.28     37.37 o
   6  29   6        0.38      -20.75     56.34 o
   7  29   6        4.08       -8.06     42.92 o
   8  29   6        6.07       -7.52     31.69 o
  -9  30   6        1.69      -12.96    114.60 o
  -8  30   6       67.61       49.94     64.25 o
  -7  30   6        0.05       34.33     45.86 o
  -6  30   6      884.48     1069.22     40.67 o
  -5  30   6        9.44       80.56     29.99 o
  -4  30   6       30.55       40.84     28.56 o
  -3  30   6      220.30      221.71     25.09 o
  -2  30   6     5981.34     6058.28    114.65 o
  -1  30   6      686.59      654.98     31.96 o
   0  30   6       19.83        5.85     31.59 o
   1  30   6        1.90      -23.05     50.74 o
   2  30   6      155.09      104.39     31.57 o
   3  30   6      157.93      192.03     30.84 o
   4  30   6     1122.58     1080.92     68.16 o
   5  30   6      133.56      150.05     56.95 o
   6  30   6       89.44       89.22     38.07 o
   7  30   6       36.49       28.85     47.56 o
   8  30   6       35.91      -12.52     49.11 o
  -9  31   6        5.99       38.70     30.69 o
  -8  31   6        5.72       33.32    115.94 o
  -7  31   6      163.35      240.32     33.80 o
  -6  31   6      414.29      425.84     35.31 o
  -5  31   6     2342.23     2484.36     56.76 o
  -4  31   6      252.34      274.97     37.73 o
  -3  31   6      307.71      395.05     29.58 o
  -2  31   6       15.78      -22.49     42.85 o
  -1  31   6     4691.05     4886.92    134.64 o
   0  31   6     4761.10     4867.51     96.94 o
   1  31   6      404.17      383.96     33.66 o
   2  31   6      375.56      347.28     33.56 o
   3  31   6      544.30      498.98     38.68 o
   4  31   6      504.74      524.82     43.17 o
   5  31   6       33.86       54.91     35.06 o
   6  31   6       15.37       17.86     40.42 o
   7  31   6        9.32       25.48     35.84 o
   8  31   6       15.66        0.07     30.48 o
  -9  32   6       14.00       -5.73     18.64 o
  -8  32   6        3.14       43.63     42.05 o
  -7  32   6      437.18      673.78     88.78 o
  -6  32   6       33.30       36.98     30.91 o
  -5  32   6       14.85       43.77     28.10 o
  -4  32   6      837.03      840.04     32.44 o
  -3  32   6      152.51      142.77     22.88 o
  -2  32   6        1.15       19.73     19.73 o
  -1  32   6     1337.55     1368.65     43.87 o
   0  32   6     3341.97     3528.78     95.63 o
   1  32   6      550.92      579.17     56.03 o
   2  32   6        0.09       33.24     48.14 o
   3  32   6      746.42      699.40     60.32 o
   4  32   6      133.63       89.59     47.36 o
   5  32   6      266.20      254.27     43.00 o
   6  32   6       41.48       32.61     40.96 o
   7  32   6      143.17       71.80     29.82 o
   8  32   6      249.04       59.42     35.52 o
  -9  33   6        2.16       29.68     25.55 o
  -8  33   6        0.28       22.57     33.17 o
  -7  33   6      145.47       57.09     39.94 o
  -6  33   6      580.07      555.98     49.26 o
  -5  33   6        1.86       42.49     28.83 o
  -4  33   6        7.96       22.47     25.67 o
  -3  33   6      510.13      526.74     27.66 o
  -2  33   6      368.39      362.95     28.73 o
  -1  33   6      954.21      977.60     42.92 o
   0  33   6       96.86      108.95     40.69 o
   1  33   6     1174.17     1385.61     57.09 o
   2  33   6      259.80      241.63     49.43 o
   3  33   6     1437.83     1333.00     58.26 o
   4  33   6      874.53      846.25     46.56 o
   5  33   6     1144.55     1194.69     60.42 o
   6  33   6        4.00       54.09     41.78 o
   7  33   6      188.05       59.52     30.89 o
   8  33   6        0.26      -12.08     40.62 o
  -9  34   6        0.48        4.29     10.26 o
  -8  34   6       18.11       56.20     27.47 o
  -7  34   6        9.49      -23.25     68.40 o
  -6  34   6      282.86      291.03     56.03 o
  -5  34   6      487.59      516.21     57.41 o
  -4  34   6      569.07      662.55     32.85 o
  -3  34   6      763.06      830.87     45.47 o
  -2  34   6     3034.45     3097.65     61.41 o
  -1  34   6     3199.17     3238.85     87.40 o
   0  34   6       21.95       65.49     36.74 o
   1  34   6        1.92      -27.76     56.00 o
   2  34   6     1138.26      910.73     73.23 o
   3  34   6     3204.80     3486.73    106.64 o
   4  34   6      117.07       59.67     39.87 o
   5  34   6       32.45      -34.89     89.63 o
   6  34   6      155.49       76.48     74.95 o
   7  34   6       14.19       -5.17     66.41 o
  -9  35   6        0.15       53.36     78.98 o
  -8  35   6       97.38       45.64     59.98 o
  -7  35   6       32.98        3.81     34.19 o
  -6  35   6     1173.78     1201.73     48.43 o
  -5  35   6      950.95      933.63     71.53 o
  -4  35   6      705.61      791.22     33.32 o
  -3  35   6      222.21      232.55     30.06 o
  -2  35   6      177.32      205.57     29.43 o
  -1  35   6      400.10      367.10     45.91 o
   0  35   6      153.25      121.66     35.69 o
   1  35   6      454.62      487.77     38.19 o
   2  35   6       95.31       75.75     35.45 o
   3  35   6     2748.72     2942.60     70.56 o
   4  35   6        1.34       27.20     40.23 o
   5  35   6      176.17      165.24     48.29 o
   6  35   6      406.82      357.13     39.99 o
   7  35   6        1.78        1.63     23.29 o
  -8  36   6        8.13       -4.08     45.69 o
  -7  36   6       35.45      -50.20     60.15 o
  -6  36   6       23.59       88.27     33.17 o
  -5  36   6      289.86      234.25     34.67 o
  -4  36   6       54.00       71.70     40.89 o
  -3  36   6       19.48        3.15     26.93 o
  -2  36   6     1106.22     1037.87     79.81 o
  -1  36   6      264.60      207.71     45.74 o
   0  36   6      885.75      938.48     41.18 o
   1  36   6       79.13      146.44     38.63 o
   2  36   6       30.37      -13.13     62.41 o
   3  36   6      148.54       71.80     34.16 o
   4  36   6      622.54      587.18     42.90 o
   5  36   6      145.82      193.92     39.11 o
   6  36   6       54.71       21.30     57.17 o
   7  36   6       38.93       32.37     29.04 o
  -8  37   6        4.38      -13.44     31.81 o
  -7  37   6      206.99      181.09     68.74 o
  -6  37   6       57.83      152.14     51.71 o
  -5  37   6      176.45      241.02     50.40 o
  -4  37   6       61.61       65.05     47.24 o
  -3  37   6        0.08       40.84     62.41 o
  -2  37   6      151.94      154.18     31.76 o
  -1  37   6      246.11      272.15     56.05 o
   0  37   6        5.96      -37.37     63.84 o
   1  37   6     1002.19     1277.51     81.09 o
   2  37   6      527.50      416.92     71.85 o
   3  37   6      341.48      253.08     40.98 o
   4  37   6       61.11      115.69     41.76 o
   5  37   6      120.67      107.44     34.36 o
   6  37   6        0.34      -22.66     84.93 o
   7  37   6        0.29       -1.77     31.57 o
  -8  38   6        5.07        5.80      8.40 o
  -7  38   6       92.04       96.96     62.43 o
  -6  38   6       14.13       73.50     34.41 o
  -5  38   6      694.15      659.44     38.05 o
  -4  38   6       36.54       34.60     41.91 o
  -3  38   6     2380.81     2421.20     92.64 o
  -2  38   6       21.16       32.54     29.68 o
  -1  38   6      358.30      426.94     50.52 o
   0  38   6      235.92      242.43     49.89 o
   1  38   6      460.10      419.75     37.42 o
   2  38   6       10.55       29.21     41.08 o
   3  38   6      240.31      266.35     49.11 o
   4  38   6       22.50       92.21     60.95 o
   5  38   6        5.94       -6.96     69.86 o
   6  38   6       56.47      -43.43     65.34 o
   7  38   6       44.27       58.38     20.43 o
  -8  39   6       81.98       -3.45     17.76 o
  -7  39   6       14.70        7.16     41.59 o
  -6  39   6        2.82      -14.22     88.71 o
  -5  39   6      113.30       59.52     43.68 o
  -4  39   6      490.38      569.81     31.06 o
  -3  39   6     1833.77     2045.66     72.55 o
  -2  39   6       25.69      116.13     36.37 o
  -1  39   6      398.55      364.07     40.28 o
   0  39   6      561.13      501.55     50.11 o
   1  39   6     1032.02     1066.63     46.08 o
   2  39   6      240.38      235.85     63.96 o
   3  39   6      161.35      158.96     48.43 o
   4  39   6        3.31       19.29     48.65 o
   5  39   6        8.71       -3.64     68.16 o
   6  39   6       62.11      -18.95    120.35 o
   7  39   6        0.24      -13.93     39.26 o
  -8  40   6       24.21      -58.96     58.96 o
  -7  40   6      167.27      102.23     50.64 o
  -6  40   6      414.98      548.50     49.72 o
  -5  40   6      433.56      496.14     36.11 o
  -4  40   6      668.63      651.82     49.45 o
  -3  40   6      587.85      660.46     57.31 o
  -2  40   6      238.52      222.80     40.38 o
  -1  40   6      176.58      127.03     39.19 o
   0  40   6     2099.26     2158.83     85.85 o
   1  40   6      722.17      748.49     47.17 o
   2  40   6      189.96      113.73     34.24 o
   3  40   6       60.62       96.67    121.42 o
   4  40   6       10.07      -61.39     63.11 o
   5  40   6      112.37      189.75     49.50 o
   6  40   6        0.12       -3.79     78.76 o
  -8  41   6        0.48      129.50     53.70 o
  -7  41   6       99.42       63.04     44.55 o
  -6  41   6       11.77      -67.75     75.00 o
  -5  41   6        0.29       18.78     40.04 o
  -4  41   6      765.21      929.75     84.03 o
  -3  41   6       74.93      134.30     49.40 o
  -2  41   6       31.77      103.85     42.51 o
  -1  41   6      688.15      636.29     45.37 o
   0  41   6      121.47       80.53     61.83 o
   1  41   6       98.26      113.05     41.86 o
   2  41   6      214.72      246.94     44.94 o
   3  41   6      406.13      374.99     54.38 o
   4  41   6      362.69      261.23     39.09 o
   5  41   6      287.87      267.86     47.68 o
   6  41   6        4.61       12.37     28.51 o
  -7  42   6      119.71      134.30     50.11 o
  -6  42   6      150.18      107.20     65.64 o
  -5  42   6      125.52      108.00     29.53 o
  -4  42   6        0.01        9.85     30.60 o
  -3  42   6      126.22      165.85     41.52 o
  -2  42   6      244.53      377.51     44.89 o
  -1  42   6        0.44      -24.58     69.01 o
   0  42   6       85.60      165.05     42.41 o
   1  42   6       99.91       51.66     41.44 o
   2  42   6      146.60      148.04     49.11 o
   3  42   6       48.25       29.80     42.27 o
   4  42   6        4.49      -13.69     67.43 o
   5  42   6       16.89       65.66     38.51 o
   6  42   6       69.06      -39.89     71.05 o
  -7  43   6        4.12       10.12     28.87 o
  -6  43   6      154.55      161.58     44.23 o
  -5  43   6      317.19      340.80     36.74 o
  -4  43   6      319.06      264.78     37.00 o
  -3  43   6        5.99       95.00     41.98 o
  -2  43   6        9.12       71.85     40.52 o
  -1  43   6      324.02      357.66     66.61 o
   0  43   6      161.05      132.99     42.37 o
   1  43   6      336.10      282.08     60.83 o
   2  43   6      201.08      381.85     90.58 o
   3  43   6      116.18      219.79     52.70 o
   4  43   6      107.40       29.85    109.58 o
   5  43   6      163.39      145.37     39.53 o
   6  43   6       50.36       -3.28     67.50 o
  -7  44   6       24.60       65.42     38.92 o
  -6  44   6        3.15      -49.69    132.97 o
  -5  44   6       29.22       46.66     37.59 o
  -4  44   6       83.83       72.04     40.18 o
  -3  44   6       15.11       35.33     56.63 o
  -2  44   6        8.90       23.17     40.42 o
  -1  44   6       17.17       10.00     36.32 o
   0  44   6      127.02       96.62     50.98 o
   1  44   6      122.53      126.01     43.22 o
   2  44   6       53.89       -4.10     42.95 o
   3  44   6       14.53       37.44     41.35 o
   4  44   6        0.16       -5.90     33.73 o
   5  44   6        2.88      -11.94     68.23 o
   6  44   6       32.32       32.08     22.74 o
  -7  45   6       74.18       52.78     64.40 o
  -6  45   6       71.65       87.79    114.43 o
  -5  45   6       93.03       88.37     28.71 o
  -4  45   6      108.20       64.11     30.74 o
  -3  45   6      238.81      291.39     78.20 o
  -2  45   6      113.67      133.58     42.83 o
  -1  45   6      681.48      686.30     75.39 o
   0  45   6        1.62      -39.04     64.01 o
   1  45   6      674.61      564.52     59.81 o
   2  45   6       21.36       59.30     58.60 o
   3  45   6        5.55       11.74     51.17 o
   4  45   6        1.93      -29.80     56.37 o
   5  45   6       56.46       76.26     45.23 o
  -7  46   6       82.04       21.79     42.49 o
  -6  46   6      204.47       90.02     50.52 o
  -5  46   6       29.05       73.84     44.36 o
  -4  46   6        0.80       56.68     30.89 o
  -3  46   6      131.71       21.01     57.48 o
  -2  46   6       14.01        6.70     52.22 o
  -1  46   6       75.23       43.63     42.71 o
   0  46   6      201.19      147.65     44.02 o
   1  46   6      427.52      480.25     78.88 o
   2  46   6      522.93      444.58     70.44 o
   3  46   6       51.46        3.93     37.93 o
   4  46   6       41.80       16.38     15.99 o
   5  46   6       30.90       42.56     27.20 o
  -6  47   6       34.72       -0.29     57.70 o
  -5  47   6       40.59       90.07     35.79 o
  -4  47   6        0.39      -20.55     67.53 o
  -3  47   6      230.94      201.35     80.34 o
  -2  47   6      102.61       34.53     43.07 o
  -1  47   6      109.81      167.45     43.46 o
   0  47   6      123.63      132.56     46.61 o
   1  47   6      529.82      690.47     52.12 o
   2  47   6      744.47      632.05     74.27 o
   3  47   6      297.91       37.76     41.91 o
   4  47   6      103.71       53.58     31.79 o
   5  47   6       28.64        4.29     44.89 o
  -6  48   6        4.96      -56.25     56.25 o
  -5  48   6        0.58       18.71     38.92 o
  -4  48   6      108.10      103.10     38.10 o
  -3  48   6      128.64       37.39     41.01 o
  -2  48   6       16.13       28.56     42.00 o
  -1  48   6      106.21      213.82     82.14 o
   0  48   6     1430.90     1578.25     81.12 o
   1  48   6        5.89        6.82     44.67 o
   2  48   6       32.38       -5.65     46.42 o
   3  48   6       66.83       28.24     20.89 o
   4  48   6       64.36      -10.46     28.66 o
   5  48   6       19.90       30.31     43.51 o
  -6  49   6        2.24      -19.58     34.89 o
  -5  49   6        3.92        0.10     29.85 o
  -4  49   6      151.87      145.10     34.38 o
  -3  49   6       54.83       97.45     62.24 o
  -2  49   6      294.06      288.92     42.88 o
  -1  49   6        1.68       15.04     33.56 o
   0  49   6      171.02      180.58     54.13 o
   1  49   6      114.03      144.11     40.93 o
   2  49   6       51.26       -2.77     33.66 o
   3  49   6      155.75      239.10     55.20 o
   4  49   6       95.84        3.30     29.58 o
  -5  50   6       86.48       59.42     51.08 o
  -4  50   6       58.28       25.53     23.34 o
  -3  50   6       10.29      -26.62    116.35 o
  -2  50   6      473.15      400.25     47.78 o
  -1  50   6       28.28      -52.02     78.47 o
   0  50   6        6.64       10.82     40.38 o
   1  50   6       55.26        8.49     68.09 o
   2  50   6        7.79      -15.75     50.83 o
   3  50   6        5.87      -11.14     31.35 o
   4  50   6       11.06        5.65     16.48 o
  -5  51   6       13.09       37.56    129.91 o
  -4  51   6       88.25       32.17     30.33 o
  -3  51   6      102.42      168.93     49.89 o
  -2  51   6       65.70       84.49     48.82 o
  -1  51   6       17.88       88.32     72.94 o
   0  51   6       75.98      160.97     51.17 o
   1  51   6       17.55       76.22     36.54 o
   2  51   6       12.70      -15.00    108.66 o
   3  51   6        0.94        3.88     20.58 o
   4  51   6       10.33      -17.91     62.63 o
  -5  52   6       61.90       10.87     43.99 o
  -4  52   6       29.06        4.76     30.33 o
  -3  52   6        4.79        4.25     29.72 o
  -2  52   6       65.41       46.64     70.15 o
  -1  52   6        6.03       36.88     85.36 o
   0  52   6      236.74      254.20     94.05 o
   1  52   6      284.92      179.27     72.16 o
   2  52   6      221.88        8.88     42.71 o
   3  52   6        7.11      -25.57     29.63 o
  -4  53   6       35.56       54.79     46.20 o
  -3  53   6       60.85       35.23     31.11 o
  -2  53   6        4.13       23.03     38.90 o
  -1  53   6       59.74       29.77     41.42 o
   0  53   6       13.29       32.44     33.82 o
   1  53   6       81.00       22.88     30.06 o
   2  53   6       20.41       15.99     41.71 o
   3  53   6      188.94      309.11     60.37 o
  -4  54   6       22.41        2.81    117.05 o
  -3  54   6      104.32       32.05     76.53 o
  -2  54   6      175.10      164.32     37.95 o
  -1  54   6       99.77      114.89     41.88 o
   0  54   6        0.07       34.55     66.00 o
   1  54   6        1.70        9.90     26.76 o
   2  54   6        0.85        8.27     75.61 o
  -3  55   6       16.20       -5.29     61.12 o
  -2  55   6       13.58      -28.12     72.67 o
  -1  55   6       10.62       -9.17     62.41 o
   0  55   6       22.37      257.67     92.33 o
   1  55   6       18.54       31.06     56.29 o
   2  55   6      137.47      184.29     55.20 o
  -2  56   6        1.65       -0.24     74.10 o
  -1  56   6        2.56       -0.70     56.66 o
   0  56   6       10.35       27.10     37.73 o
   1  56   6        2.23       15.34     27.27 o
  -1  57   6       16.29      -10.60     43.99 o
 -11   1   7       35.27      -26.98     51.27 o
 -10   1   7       91.15      171.43     44.45 o
  -9   1   7      504.51      477.21     36.91 o
  -8   1   7      290.41      249.73     42.63 o
  -7   1   7       25.27       -1.19     53.77 o
  -6   1   7     1040.53     1154.27     27.18 o
  -5   1   7     3625.99     3834.64     47.53 o
  -4   1   7        5.28       19.10     10.36 o
  -3   1   7     4340.60     4031.26     39.87 o
  -2   1   7     1332.48     1157.57     32.13 o
  -1   1   7     8416.92     8712.46    151.41 o
   0   1   7     7533.94     6945.49     99.56 o
   1   1   7     2819.29     2524.95    177.74 o
   2   1   7    10545.42    10352.85    110.84 o
   3   1   7     3993.56     3996.10     49.86 o
   4   1   7     2329.88     2463.57     41.76 o
   5   1   7      572.16      605.52     35.01 o
   6   1   7       96.45       -5.48    100.80 o
   7   1   7      929.99      844.90     70.97 o
   8   1   7       95.33       32.42     56.10 o
   9   1   7        4.66      -25.70     86.12 o
 -11   2   7        6.37       43.85     23.80 o
 -10   2   7        1.63       26.33     53.21 o
  -9   2   7      173.58      108.37     40.84 o
  -8   2   7        1.75       47.19     26.93 o
  -7   2   7        8.32      -13.39     53.67 o
  -6   2   7       95.12       70.34     18.37 o
  -5   2   7        6.97       -1.09     42.41 o
  -4   2   7     2163.51     2209.85     36.25 o
  -3   2   7      529.12      518.10     10.60 o
  -2   2   7    27354.40    25655.04    376.17 o
  -1   2   7     8084.67     7348.86    111.42 o
   0   2   7     2542.81     2402.32     44.26 o
   1   2   7       20.29        7.64     21.96 o
   2   2   7       15.94       34.21      9.39 o
   3   2   7     5611.29     5870.20     78.23 o
   4   2   7     1705.34     1704.23     37.59 o
   5   2   7     1383.81     1461.05     42.46 o
   6   2   7     1539.31     1663.95     47.87 o
   7   2   7       31.93       28.03     41.35 o
   8   2   7       57.23       10.07     68.47 o
 -11   3   7       12.43       -3.83     40.96 o
 -10   3   7       86.16       46.95     38.97 o
  -9   3   7       15.23       36.91     41.47 o
  -8   3   7       37.15       77.26     30.28 o
  -7   3   7      472.41      484.66     25.21 o
  -6   3   7      133.87      115.40     21.26 o
  -5   3   7       16.73       13.30     14.78 o
  -4   3   7     1836.98     1537.43     22.78 o
  -3   3   7     3047.58     3038.88     33.02 o
  -2   3   7      188.55      169.63     30.31 o
  -1   3   7    10968.05    10697.46    131.64 o
   0   3   7    11388.24    10789.79    130.40 o
   1   3   7        6.46        3.52     19.17 o
   2   3   7      443.83      286.78     14.78 o
   3   3   7      440.83      512.03     17.23 o
   4   3   7     9170.16     9251.89    112.49 o
   5   3   7     2790.03     2870.29     85.41 o
   6   3   7       26.62       65.30     53.31 o
   7   3   7     1377.70     1413.46     92.13 o
   8   3   7      109.56      169.27     43.65 o
   9   3   7        0.61        1.84    131.81 o
 -11   4   7       42.03        5.41     23.63 o
 -10   4   7      318.88      270.26     46.32 o
  -9   4   7       30.66      -10.82     64.23 o
  -8   4   7     1879.60     1968.03     62.94 o
  -7   4   7      114.35      133.70     21.79 o
  -6   4   7      807.60      871.56     32.56 o
  -5   4   7     1095.23     1119.45     24.36 o
  -4   4   7       42.07       16.79     10.31 o
  -3   4   7     2948.46     2759.28     33.15 o
  -2   4   7     1528.32     1364.38     37.63 o
  -1   4   7     3996.58     3763.96     62.72 o
   0   4   7     5722.55     4937.66     77.31 o
   1   4   7      991.75      905.24     40.42 o
   2   4   7       17.80        7.18      9.58 o
   3   4   7     4738.77     4964.72     67.53 o
   4   4   7       36.89       56.76     16.40 o
   5   4   7     1245.00     1277.56     43.72 o
   6   4   7       38.12       55.83     32.17 o
   7   4   7     2469.60     2311.86     76.36 o
   8   4   7      450.96      486.87     61.85 o
   9   4   7      156.21       92.47     96.74 o
 -11   5   7        3.17      -35.86     67.12 o
 -10   5   7        5.11       97.23     40.52 o
  -9   5   7       89.16      124.96     33.07 o
  -8   5   7       89.05       55.40     27.44 o
  -7   5   7      913.81      904.22     30.19 o
  -6   5   7     1210.59     1208.94     27.22 o
  -5   5   7     1541.77     1636.46     32.47 o
  -4   5   7      311.31      280.04     12.35 o
  -3   5   7    27882.54    27740.14    287.66 o
  -2   5   7      555.41      413.64     27.37 o
  -1   5   7     1298.94     1342.30     45.06 o
   0   5   7     2634.20     2690.44     54.35 o
   1   5   7     6488.51     5899.54    122.25 o
   2   5   7     4887.37     4979.54     56.46 o
   3   5   7      129.20       70.71     12.64 o
   4   5   7     1443.09     1622.09     29.99 o
   5   5   7     1565.58     1631.80     48.53 o
   6   5   7      154.83      199.02     61.80 o
   7   5   7       60.74       81.12     52.68 o
   8   5   7      107.27      179.17     54.67 o
   9   5   7       20.08      104.92     68.94 o
 -10   6   7      103.38       97.98     40.50 o
  -9   6   7      233.63      301.97     41.01 o
  -8   6   7      120.03       84.68     31.28 o
  -7   6   7     1305.65     1295.71     36.45 o
  -6   6   7      218.09      227.92     20.12 o
  -5   6   7      156.40      164.93     16.94 o
  -4   6   7       23.44       15.36     11.48 o
  -3   6   7     2758.32     2658.60     30.99 o
  -2   6   7     5463.07     5686.93    104.29 o
  -1   6   7     1001.67      949.96     37.73 o
   0   6   7     1321.82     1262.37     32.85 o
   1   6   7      333.38      357.86     23.32 o
   2   6   7      671.94      633.67     19.10 o
   3   6   7     1267.68     1294.88     25.60 o
   4   6   7      239.14      219.96     19.82 o
   5   6   7      649.07      676.18     40.04 o
   6   6   7     1157.74     1280.30     92.93 o
   7   6   7      159.06      147.31     85.75 o
   8   6   7       11.82      -46.10     74.47 o
   9   6   7       28.23        5.77     67.70 o
 -11   7   7       30.47      500.26    405.61 o
 -10   7   7       71.13       71.46     41.32 o
  -9   7   7       19.97       43.39     38.19 o
  -8   7   7        6.10        2.62     31.93 o
  -7   7   7     1737.68     1862.70     65.95 o
  -6   7   7     1002.38      920.14     26.76 o
  -5   7   7      134.00      178.78     17.30 o
  -4   7   7     2571.98     2374.20     29.68 o
  -3   7   7      785.75      688.82     13.35 o
  -2   7   7     3365.84     3152.63     49.11 o
  -1   7   7      307.65      233.79     28.17 o
   0   7   7     8464.22     8496.92    113.97 o
   1   7   7     4239.27     4057.66     47.10 o
   2   7   7     1334.35     1357.22     21.60 o
   3   7   7     2837.01     2783.45     50.81 o
   4   7   7     3033.01     3035.90     50.40 o
   5   7   7       74.05       87.28     25.31 o
   6   7   7      329.95      519.94    102.37 o
   7   7   7        1.43       56.97     42.49 o
   8   7   7        0.12       25.84     84.64 o
   9   7   7       36.61      112.03     58.82 o
 -11   8   7       37.50      442.49    110.16 o
 -10   8   7       39.59       59.08     30.72 o
  -9   8   7       32.53       69.66     32.17 o
  -8   8   7       44.47      104.31     37.44 o
  -7   8   7       82.28       79.03     29.29 o
  -6   8   7       41.86       57.02     19.12 o
  -5   8   7     1488.15     1666.23     35.01 o
  -4   8   7      177.82      119.12     11.21 o
  -3   8   7      452.11      460.88     11.67 o
  -2   8   7     2174.76     2079.75     44.72 o
  -1   8   7     2314.13     2188.57     48.14 o
   0   8   7    57202.43    57503.99    657.14 o
   1   8   7      986.04      785.08     17.47 o
   2   8   7      256.05      226.66     12.74 o
   3   8   7    10142.56    10253.63    109.75 o
   4   8   7     2335.85     2246.47     47.02 o
   5   8   7     2358.30     2413.92     75.20 o
   6   8   7      739.78      659.51     63.89 o
   7   8   7      338.15      310.95     51.56 o
   8   8   7        6.66      -63.79     72.89 o
   9   8   7        4.50       35.23     33.53 o
 -11   9   7       60.34       39.72     25.38 o
 -10   9   7       65.17       65.47     33.95 o
  -9   9   7      108.35      129.67     63.79 o
  -8   9   7      157.79      174.92     40.40 o
  -7   9   7      235.26      251.02     35.43 o
  -6   9   7     6056.51     6355.13     93.47 o
  -5   9   7     2524.29     2674.13     46.22 o
  -4   9   7     6929.60     6798.23     77.77 o
  -3   9   7       23.95       39.92      9.83 o
  -2   9   7      655.49      590.67     22.42 o
  -1   9   7     5357.84     5360.74     77.16 o
   0   9   7     7336.01     7129.73     85.65 o
   1   9   7     2472.98     2496.25     33.27 o
   2   9   7     5083.36     4742.65     59.30 o
   3   9   7      135.22      136.93     14.34 o
   4   9   7      359.67      356.50     20.99 o
   5   9   7        9.30       32.56     23.12 o
   6   9   7      488.02      485.27     50.30 o
   7   9   7      191.10       90.94     41.10 o
   8   9   7      118.70       18.93     51.27 o
   9   9   7       10.02      -37.95     71.31 o
 -11  10   7       89.84       56.73     31.84 o
 -10  10   7      102.72      164.61     37.83 o
  -9  10   7       42.09       42.27     48.53 o
  -8  10   7      768.99      809.01     38.48 o
  -7  10   7     1010.59     1035.62     63.86 o
  -6  10   7        9.35       30.84     25.14 o
  -5  10   7       35.06       80.41     16.65 o
  -4  10   7      357.42      356.57     17.13 o
  -3  10   7    11094.97    10849.23    124.74 o
  -2  10   7    11210.52    10831.91     98.73 o
  -1  10   7    26846.55    27734.08    300.28 o
   0  10   7     1049.16     1099.89     35.62 o
   1  10   7     1178.72     1099.31     19.12 o
   2  10   7       82.85       30.60     10.75 o
   3  10   7     5014.07     5067.33     69.30 o
   4  10   7      319.87      280.69     21.11 o
   5  10   7      953.19      992.59     37.49 o
   6  10   7     1641.12     1745.36     65.47 o
   7  10   7      522.66      519.26     56.00 o
   8  10   7      616.29      481.63     88.54 o
   9  10   7        9.75       69.08     68.84 o
 -11  11   7        0.06       -8.52     46.93 o
 -10  11   7        0.68       -6.58     57.05 o
  -9  11   7      133.15      137.14     34.07 o
  -8  11   7       61.40       26.16     38.82 o
  -7  11   7      317.29      316.00     30.77 o
  -6  11   7      168.86       94.75     29.87 o
  -5  11   7     2748.95     3040.97     45.76 o
  -4  11   7     4995.08     4929.02     62.46 o
  -3  11   7     5083.89     5446.98     59.81 o
  -2  11   7      780.00      758.54     13.32 o
  -1  11   7     2344.53     2271.70     47.49 o
   0  11   7      980.16      942.00     17.79 o
   1  11   7    15954.02    15271.32    152.43 o
   2  11   7     6365.98     6215.27     79.47 o
   3  11   7      370.00      362.85     16.48 o
   4  11   7       25.78       31.16     21.98 o
   5  11   7     1095.97     1043.87     88.61 o
   6  11   7       48.93      958.14    451.66 o
   7  11   7      159.27      186.98     64.42 o
   8  11   7       79.26       17.40     79.56 o
   9  11   7      156.61       60.61     66.27 o
 -11  12   7        1.59       20.26     41.23 o
 -10  12   7       51.82        3.69     23.17 o
  -9  12   7       38.00       60.32     31.96 o
  -8  12   7      450.07      608.87     57.63 o
  -7  12   7        0.67       41.13     27.32 o
  -6  12   7      270.48      218.84     29.70 o
  -5  12   7      186.43      199.96     17.08 o
  -4  12   7     6460.52     6385.34     82.11 o
  -3  12   7    16196.63    16131.60    189.51 o
  -2  12   7     7154.24     6732.44     70.88 o
  -1  12   7     2137.68     2049.03     27.37 o
   0  12   7       43.02       83.81      9.51 o
   1  12   7      223.25      101.79     10.00 o
   2  12   7      251.38      203.63     12.47 o
   3  12   7        4.98       -7.09     37.68 o
   4  12   7     2065.38     2049.66     55.44 o
   5  12   7     2516.33     2883.64    124.87 o
   6  12   7     1237.05     1290.49    283.14 o
   7  12   7      402.38      614.96    123.68 o
   8  12   7      264.63      189.22     68.60 o
   9  12   7      168.52       46.56     64.98 o
 -11  13   7        5.62       28.61     45.01 o
 -10  13   7       72.49       95.55     30.77 o
  -9  13   7       85.12      122.95     41.18 o
  -8  13   7      880.78      902.52     39.99 o
  -7  13   7     2721.32     2848.45     59.18 o
  -6  13   7     4398.02     4565.64     85.82 o
  -5  13   7     6077.71     6217.74     85.31 o
  -4  13   7      193.67      135.25     15.02 o
  -3  13   7       44.74       32.64     10.85 o
  -2  13   7     5495.78     5509.65     60.52 o
  -1  13   7     2857.20     2725.26     30.38 o
   0  13   7     1408.92     1560.70     25.77 o
   1  13   7     1285.40     1437.41     22.64 o
   2  13   7      589.66      544.50     18.34 o
   3  13   7      995.56      946.13     22.01 o
   4  13   7       37.66       40.16     18.15 o
   5  13   7      723.12      608.24     62.00 o
   6  13   7      473.09      325.36     98.03 o
   7  13   7       15.12      273.00    113.95 o
   8  13   7       13.30      128.43     76.72 o
   9  13   7        2.51       97.50     46.83 o
 -11  14   7        0.07      -10.39     67.33 o
 -10  14   7       42.47       45.35     28.03 o
  -9  14   7       77.11      144.91     47.87 o
  -8  14   7       13.81       26.47     25.87 o
  -7  14   7        1.04      -25.55     56.73 o
  -6  14   7       28.79      -23.27     49.94 o
  -5  14   7       47.74       69.11     19.73 o
  -4  14   7       42.57       13.30     10.56 o
  -3  14   7      219.23      188.68     12.01 o
  -2  14   7    26191.44    26814.87    282.90 o
  -1  14   7      302.01      359.09     10.53 o
   0  14   7      196.01      235.63     10.48 o
   1  14   7     3190.79     3281.67     44.87 o
   2  14   7     4705.60     4819.86     57.09 o
   3  14   7       81.46       75.66     14.87 o
   4  14   7      528.99      514.80     36.59 o
   5  14   7     2118.73     1945.56     81.41 o
   6  14   7       44.93        5.00     45.79 o
   7  14   7       63.50        3.91     51.10 o
   8  14   7       29.59       65.76     79.05 o
   9  14   7        1.29      -55.59     67.72 o
 -10  15   7        8.19       35.89     37.12 o
  -9  15   7       13.44       57.43     52.29 o
  -8  15   7       26.30       90.05     36.42 o
  -7  15   7      721.44      836.84     36.59 o
  -6  15   7      923.94      947.32     37.68 o
  -5  15   7      137.54      147.87     20.87 o
  -4  15   7     3187.93     3168.74     47.68 o
  -3  15   7    36044.14    36095.66    414.83 o
  -2  15   7     1641.89     1878.11     30.23 o
  -1  15   7     7960.23     7728.53     75.12 o
   0  15   7     4820.41     5148.04     51.44 o
   1  15   7      716.44      797.53     17.35 o
   2  15   7     1658.64     1632.74     23.20 o
   3  15   7      181.50      175.46     27.54 o
   4  15   7    10406.54    10869.25    168.91 o
   5  15   7      793.63      773.68     33.51 o
   6  15   7      217.20      240.78     61.85 o
   7  15   7      238.59      333.59     64.30 o
   8  15   7        7.96       48.51     55.52 o
   9  15   7       16.27       43.26     47.36 o
 -10  16   7      102.32       86.67     63.60 o
  -9  16   7       19.48       18.56     29.97 o
  -8  16   7     1017.13     1203.04     71.80 o
  -7  16   7     4840.66     5296.66    126.54 o
  -6  16   7     1492.36     1453.72     53.65 o
  -5  16   7     3707.68     3857.28     78.20 o
  -4  16   7    12195.15    12313.34    148.09 o
  -3  16   7    30058.71    30770.46    364.43 o
  -2  16   7    15358.08    15956.84    158.55 o
  -1  16   7     6628.42     6522.43     68.16 o
   0  16   7     3975.09     4195.12     51.66 o
   1  16   7     1261.52     1154.25     19.85 o
   2  16   7      565.11      583.88     19.34 o
   3  16   7       66.72       57.75     15.31 o
   4  16   7      107.20      190.60     31.30 o
   5  16   7      157.38      137.31     28.37 o
   6  16   7       17.38       15.55     77.23 o
   7  16   7      605.33      630.49    125.16 o
   8  16   7      347.74      433.39     86.07 o
   9  16   7      334.61      417.28     74.88 o
 -10  17   7       19.06       28.07     32.66 o
  -9  17   7       29.11       61.54     28.90 o
  -8  17   7       55.38      112.78     32.15 o
  -7  17   7      506.66      519.68     41.74 o
  -6  17   7       17.75        1.77     32.32 o
  -5  17   7      902.42      848.05     30.38 o
  -4  17   7      423.81      381.29     22.32 o
  -3  17   7     5412.01     5565.75     69.86 o
  -2  17   7     9559.35     8892.70     99.53 o
  -1  17   7      137.86      183.95     11.19 o
   0  17   7      838.66      743.03     15.51 o
   1  17   7     2270.83     2425.74     38.22 o
   2  17   7      818.88      742.45     18.71 o
   3  17   7      293.35      311.05     19.19 o
   4  17   7     3439.67     3442.01     71.07 o
   5  17   7      408.89      388.38     41.42 o
   6  17   7     3082.04     3108.81    292.70 o
   7  17   7     1193.95     1170.50     93.35 o
   8  17   7        0.08       33.53     78.35 o
   9  17   7        5.07       96.79     70.66 o
 -10  18   7       71.14       77.87     31.52 o
  -9  18   7      120.66      116.01     38.53 o
  -8  18   7      922.24      929.77     47.87 o
  -7  18   7       43.25        8.69     29.46 o
  -6  18   7      810.93      830.46     49.96 o
  -5  18   7       34.39       44.19     21.47 o
  -4  18   7        1.04      -21.45     63.77 o
  -3  18   7     4784.61     4709.50     66.78 o
  -2  18   7    18162.19    18602.23    215.42 o
  -1  18   7     3821.43     4015.97     48.41 o
   0  18   7        0.47       16.74     11.36 o
   1  18   7      136.82      123.65     12.84 o
   2  18   7     1070.89     1002.30     32.34 o
   3  18   7     2007.08     1809.00     52.29 o
   4  18   7       23.44       63.84     32.64 o
   5  18   7        8.78       -1.58     53.92 o
   6  18   7       24.59       35.91     50.13 o
   7  18   7      163.55      226.24     55.71 o
   8  18   7      157.29       78.04     53.46 o
   9  18   7        0.00      -33.41     34.21 o
 -10  19   7        6.91      -37.68     95.43 o
  -9  19   7       24.91       -2.16     54.94 o
  -8  19   7       20.93       15.24     35.45 o
  -7  19   7      775.25      905.53     38.07 o
  -6  19   7       57.37       96.96     33.90 o
  -5  19   7     1840.96     1855.40     44.19 o
  -4  19   7     6595.65     6537.77     86.36 o
  -3  19   7      176.29      120.50     14.90 o
  -2  19   7      838.22      764.14     17.71 o
  -1  19   7      203.65      181.98     12.98 o
   0  19   7       11.80       10.05     10.87 o
   1  19   7      220.15      192.66     14.00 o
   2  19   7       89.48       47.24     15.29 o
   3  19   7      464.80      485.63     37.78 o
   4  19   7     3307.05     3357.96     60.90 o
   5  19   7      403.72      355.96     30.50 o
   6  19   7        4.23      -33.17     79.71 o
   7  19   7      180.04      178.73     55.95 o
   8  19   7       75.52      -31.79     73.67 o
   9  19   7       22.05       -0.17     39.70 o
 -10  20   7        3.84      -30.23     54.69 o
  -9  20   7      208.80      124.91     25.96 o
  -8  20   7        5.64       13.37     57.46 o
  -7  20   7      113.61      115.55     25.77 o
  -6  20   7        1.90      -12.40     56.92 o
  -5  20   7      183.95      174.34     22.52 o
  -4  20   7       74.25       42.66     19.22 o
  -3  20   7        2.29      -22.52     50.23 o
  -2  20   7      423.88      456.32     15.21 o
  -1  20   7     1660.37     1698.72     30.38 o
   0  20   7     1266.56     1234.22     23.10 o
   1  20   7    22178.42    22062.92    245.32 o
   2  20   7      195.09      152.12     15.60 o
   3  20   7        1.27       31.28     21.96 o
   4  20   7      243.14      230.42     30.69 o
   5  20   7     1723.92     1632.74     50.88 o
   6  20   7      358.97      409.73     43.05 o
   7  20   7        9.10     -122.46    123.56 o
   8  20   7       10.48       28.49     36.79 o
   9  20   7       11.08        0.15     20.53 o
 -10  21   7       57.93        9.34     66.17 o
  -9  21   7        2.93        1.36     27.54 o
  -8  21   7      120.08      178.81     36.06 o
  -7  21   7      998.74      962.48     66.68 o
  -6  21   7       21.45        1.07     33.90 o
  -5  21   7      108.65      130.47     22.95 o
  -4  21   7      158.10      150.15     20.65 o
  -3  21   7     2196.87     2030.44     45.52 o
  -2  21   7       26.20       49.33     16.38 o
  -1  21   7     1160.69      947.22     21.04 o
   0  21   7     4477.54     4470.93     59.84 o
   1  21   7    17575.76    18489.52    222.46 o
   2  21   7     4888.73     4773.68     66.92 o
   3  21   7     1579.10     1457.02     46.44 o
   4  21   7      324.06      248.28     32.42 o
   5  21   7      183.56      191.74     30.40 o
   6  21   7      367.48      348.44     52.07 o
   7  21   7      147.28      188.90     58.11 o
   8  21   7        2.11      -39.14    155.75 o
   9  21   7        9.22       -0.07     35.50 o
 -10  22   7       41.70       50.54     25.74 o
  -9  22   7      417.49      239.76     48.87 o
  -8  22   7      619.01      639.03     46.39 o
  -7  22   7        3.43      -10.39     59.72 o
  -6  22   7     1763.68     1829.43     50.30 o
  -5  22   7       47.65       31.96     35.89 o
  -4  22   7     1520.39     1426.32     38.39 o
  -3  22   7     4809.89     5070.27     76.80 o
  -2  22   7      272.35      269.14     16.04 o
  -1  22   7     6900.03     6740.91     84.08 o
   0  22   7     2885.80     2891.11     42.61 o
   1  22   7      129.57       89.83     15.63 o
   2  22   7     3229.37     3202.18     65.27 o
   3  22   7     3017.38     2842.34     48.41 o
   4  22   7      133.76       64.18     37.88 o
   5  22   7      182.16      212.17     36.13 o
   6  22   7     1235.83     1153.23     44.79 o
   7  22   7      141.33      290.18     68.35 o
   8  22   7       45.92       79.73    173.54 o
 -10  23   7       14.04        4.61     20.70 o
  -9  23   7       27.75       33.46     94.03 o
  -8  23   7        5.91       29.29     66.22 o
  -7  23   7      325.10      316.24     35.26 o
  -6  23   7     1075.38     1145.83     39.67 o
  -5  23   7      161.05      176.21     23.83 o
  -4  23   7      117.07      148.40     32.51 o
  -3  23   7     7495.28     7540.63    105.92 o
  -2  23   7     6015.51     6276.97     85.31 o
  -1  23   7      469.74      506.84     18.73 o
   0  23   7     8076.05     8238.31    110.33 o
   1  23   7      972.44     1085.07     22.35 o
   2  23   7      866.59      836.74     40.81 o
   3  23   7     1558.01     1670.33     59.59 o
   4  23   7     1493.02     1430.26     47.66 o
   5  23   7      180.03      154.69     54.62 o
   6  23   7       59.65       74.42     38.22 o
   7  23   7      135.21       78.30     57.19 o
   8  23   7       42.06       52.34     33.51 o
 -10  24   7        4.31      -17.32     68.28 o
  -9  24   7       16.00      -17.37    106.98 o
  -8  24   7      435.61      440.55     51.00 o
  -7  24   7      441.46      495.29     34.12 o
  -6  24   7        1.13       15.77     41.15 o
  -5  24   7      811.22      705.15     35.31 o
  -4  24   7      946.09      963.11     31.96 o
  -3  24   7     5330.13     5545.37     74.13 o
  -2  24   7      870.82      867.32     23.00 o
  -1  24   7      406.80      411.36     28.24 o
   0  24   7    21203.80    21752.31    305.37 o
   1  24   7    11805.41    12080.81    227.65 o
   2  24   7     2269.65     2371.17     46.03 o
   3  24   7     2562.68     2626.14     78.98 o
   4  24   7       23.32      -21.77     57.77 o
   5  24   7     2476.43     2486.23     75.73 o
   6  24   7      120.04      103.49     36.35 o
   7  24   7       22.92       61.95     55.25 o
   8  24   7      110.69       28.22     33.36 o
 -10  25   7       81.40       13.95     21.30 o
  -9  25   7       25.20       26.76     45.18 o
  -8  25   7        2.51       -0.66     61.15 o
  -7  25   7      191.68      158.88     32.51 o
  -6  25   7      703.04      667.28     42.39 o
  -5  25   7        5.06       31.47     21.67 o
  -4  25   7     1822.27     1872.48     43.60 o
  -3  25   7     1500.89     1415.28     32.27 o
  -2  25   7      103.14      101.47     18.97 o
  -1  25   7       35.39       41.74     15.31 o
   0  25   7     5452.55     5350.23     91.11 o
   1  25   7      399.01      525.91     32.34 o
   2  25   7       68.19       27.06     25.24 o
   3  25   7      515.94      478.04     45.04 o
   4  25   7      372.49      315.83     35.96 o
   5  25   7     1347.37     1330.55     63.57 o
   6  25   7      211.30      868.04    223.43 o
   8  25   7       35.80      -38.48     53.99 o
 -10  26   7       38.99       -9.41     26.18 o
  -9  26   7       68.30      113.02     51.08 o
  -8  26   7        0.02        0.85     30.67 o
  -7  26   7      378.50      380.66     35.26 o
  -6  26   7       13.94       31.23     29.55 o
  -5  26   7      387.94      336.28     32.85 o
  -4  26   7        6.64        8.83     24.94 o
  -3  26   7     2208.83     2193.23     45.71 o
  -2  26   7     2333.29     2413.82     43.75 o
  -1  26   7      663.96      505.14     19.22 o
   0  26   7      354.86      347.88     20.84 o
   1  26   7      246.92      246.12     55.61 o
   2  26   7       69.71       67.36     24.94 o
   3  26   7      344.79      380.86     38.97 o
   4  26   7       35.21       50.35     41.44 o
   5  26   7       14.48      -36.66     63.40 o
   6  26   7      697.60      587.71     52.00 o
   7  26   7      188.66       81.38     43.39 o
   8  26   7        9.24      -27.83     27.83 o
 -10  27   7       12.26       -6.16     21.55 o
  -9  27   7       26.09       29.89     30.45 o
  -8  27   7      258.40      200.98     37.80 o
  -7  27   7      392.97      414.03     48.77 o
  -6  27   7       35.26       51.30     32.42 o
  -5  27   7        6.15      -28.05     59.50 o
  -4  27   7      483.76      556.83     32.32 o
  -3  27   7     2086.65     2054.32     41.69 o
  -2  27   7       20.00        4.34     18.61 o
  -1  27   7       15.90       20.48     25.45 o
   0  27   7      188.64      185.09     40.76 o
   1  27   7     2901.04     3116.70    143.40 o
   2  27   7      165.04      143.33     53.82 o
   3  27   7        3.53       27.47     31.37 o
   4  27   7      799.73      885.39     55.03 o
   5  27   7     2738.64     2702.16     88.61 o
   6  27   7       78.73       46.52     45.52 o
   7  27   7       76.34       65.76     51.49 o
   8  27   7        4.40        3.30     21.06 o
  -9  28   7       97.45       26.69     32.13 o
  -8  28   7       42.71      106.40     36.64 o
  -7  28   7      109.35       98.08     32.44 o
  -6  28   7        1.02       50.37     45.21 o
  -5  28   7      177.86      148.72     31.03 o
  -4  28   7      995.40      923.39     50.69 o
  -3  28   7     2321.54     2332.97     51.30 o
  -2  28   7      917.10      848.39     28.58 o
  -1  28   7     2206.13     2169.31     49.35 o
   0  28   7     6929.84     6959.76    133.92 o
   1  28   7     2857.20     2693.86     83.69 o
   2  28   7     1946.73     2065.02     58.99 o
   3  28   7      851.29      794.98     52.48 o
   4  28   7        3.85        2.79     39.45 o
   5  28   7      279.50      115.72     46.37 o
   6  28   7      247.04      289.72     87.28 o
   7  28   7      324.67      217.14     50.54 o
   8  28   7      172.67        8.59     24.43 o
  -9  29   7       61.19       18.49     42.85 o
  -8  29   7        4.52       71.82     29.21 o
  -7  29   7       71.25       72.92     31.98 o
  -6  29   7      163.00      222.22     38.68 o
  -5  29   7      555.75      551.17     39.75 o
  -4  29   7     2702.00     2896.79     68.06 o
  -3  29   7     1324.72     1272.05     43.85 o
  -2  29   7      709.82      720.83     29.97 o
  -1  29   7     7773.31     7910.25    187.01 o
   0  29   7      214.77      201.81     35.21 o
   1  29   7     2887.05     2970.24    121.78 o
   2  29   7     4523.65     4465.03    270.55 o
   3  29   7        0.65       61.49     33.24 o
   4  29   7     2904.26     2898.29    145.30 o
   5  29   7     1209.38     1123.67     50.66 o
   6  29   7       93.91      190.67     41.23 o
   7  29   7      117.20       72.77     49.16 o
   8  29   7        1.09      -19.56     19.56 o
  -9  30   7       90.17       64.86     32.47 o
  -8  30   7       19.84      -42.15     55.86 o
  -7  30   7        0.76      -13.13     95.70 o
  -6  30   7      211.78      182.76     41.52 o
  -5  30   7        2.53      -24.75     58.55 o
  -4  30   7       58.27       44.82     25.96 o
  -3  30   7       58.64       18.68     28.85 o
  -2  30   7     3944.03     4230.86     86.53 o
  -1  30   7     2941.49     2818.05     83.01 o
   0  30   7       61.70       68.79     25.31 o
   1  30   7        4.93      -10.02     76.60 o
   2  30   7     1719.84     1628.45     57.19 o
   3  30   7      183.66      200.60     48.70 o
   4  30   7      880.11      821.84     64.93 o
   5  30   7     1112.57     1007.37     47.90 o
   6  30   7      329.97      291.05     50.96 o
   7  30   7       39.13       47.02     52.61 o
   8  30   7        0.04       12.59     14.85 o
  -9  31   7        0.02      -15.75     53.92 o
  -8  31   7       98.37       49.86     49.18 o
  -7  31   7       11.79       31.62     42.03 o
  -6  31   7      444.99      471.15     38.29 o
  -5  31   7      336.82      359.21     30.79 o
  -4  31   7       49.98       84.56     27.54 o
  -3  31   7       28.30       61.49     23.20 o
  -2  31   7      369.46      316.63     27.08 o
  -1  31   7     1040.29      972.02     44.11 o
   0  31   7        1.21      -33.46     57.68 o
   1  31   7      176.40      148.82     33.97 o
   2  31   7     1441.76     1470.68     90.97 o
   3  31   7       28.03       23.42     30.62 o
   4  31   7     1098.10     1324.73    110.84 o
   5  31   7      227.50      178.27     43.72 o
   6  31   7       36.85       55.52     37.00 o
   7  31   7      144.35      151.39     50.18 o
   8  31   7        8.20       15.19     21.77 o
  -9  32   7       72.50       14.22     22.88 o
  -8  32   7       57.86       65.54     39.72 o
  -7  32   7       22.46      -52.19    115.38 o
  -6  32   7        2.62        4.05     46.98 o
  -5  32   7     1745.46     1920.43     51.27 o
  -4  32   7       67.63       39.33     30.33 o
  -3  32   7       31.90       33.95     26.01 o
  -2  32   7      282.48      180.38     25.67 o
  -1  32   7     1194.50     1207.65     53.36 o
   0  32   7    14063.31    15241.89    329.32 o
   1  32   7     3559.50     3481.20    110.77 o
   2  32   7       22.43       33.70     31.25 o
   3  32   7       26.51       88.20     62.31 o
   4  32   7      209.21      311.63     56.37 o
   5  32   7      683.71      541.00     46.25 o
   6  32   7       32.69       64.52     40.62 o
   7  32   7        5.94       13.20     20.82 o
  -9  33   7        0.09      -12.64     28.29 o
  -8  33   7        5.64      -28.44     73.33 o
  -7  33   7       31.56       31.62     33.27 o
  -6  33   7      413.00      394.32     35.40 o
  -5  33   7     1562.10     1752.27     44.67 o
  -4  33   7      619.97      664.03     61.03 o
  -3  33   7       91.11       89.25     24.56 o
  -2  33   7      417.85      418.42     28.07 o
  -1  33   7     1247.81     1298.98     47.34 o
   0  33   7     5841.78     6050.88    138.53 o
   1  33   7        1.74      -59.93     59.93 o
   2  33   7       13.17       -8.18     81.55 o
   3  33   7     1202.82     1102.85     80.61 o
   4  33   7       49.86       36.93     34.26 o
   5  33   7     1386.45     1222.43     90.82 o
   6  33   7      327.90      227.53     78.06 o
   7  33   7      334.69       89.66     23.63 o
  -9  34   7       76.00      -12.13     20.19 o
  -8  34   7       94.10      -10.75    145.81 o
  -7  34   7       10.77        3.81     46.20 o
  -6  34   7        3.78       10.31     33.56 o
  -5  34   7        1.17      -24.94     64.25 o
  -4  34   7       35.43       35.60     37.00 o
  -3  34   7      467.59      485.20     31.28 o
  -2  34   7     1865.18     1746.74     80.95 o
  -1  34   7      212.04      302.87     42.29 o
   0  34   7      177.26      137.87     57.60 o
   1  34   7       72.24       46.59     30.28 o
   2  34   7       28.60       79.71     36.25 o
   3  34   7        1.23      -39.45     55.76 o
   4  34   7      404.19      334.78     42.15 o
   5  34   7      490.04      377.29     45.30 o
   6  34   7      442.56      309.13     46.71 o
   7  34   7       24.33      -18.10     39.94 o
  -9  35   7        1.66       -5.17     13.98 o
  -8  35   7       12.33      -16.21     55.08 o
  -7  35   7        0.40      -17.79     62.43 o
  -6  35   7      659.22      608.92     45.35 o
  -5  35   7       79.73      125.93     28.87 o
  -4  35   7     1098.17     1180.91     72.11 o
  -3  35   7      528.22      510.09     29.75 o
  -2  35   7      353.17      405.46     40.67 o
  -1  35   7      109.20      147.77     35.04 o
   0  35   7     1011.95     1016.66     62.36 o
   1  35   7        1.31      -79.71     83.30 o
   2  35   7     2245.38     2212.26     62.07 o
   3  35   7      424.96      420.70     41.91 o
   4  35   7      994.14     1182.88     66.73 o
   5  35   7     1127.22     1024.50     50.30 o
   6  35   7        1.99       44.36     41.78 o
   7  35   7       35.15       26.59     32.08 o
  -8  36   7      133.29      -11.50     48.00 o
  -7  36   7      731.51      770.91     83.59 o
  -6  36   7       79.45       52.87     68.96 o
  -5  36   7      119.08      111.59     30.50 o
  -4  36   7     4660.79     5119.69    138.79 o
  -3  36   7      760.46      705.81     34.67 o
  -2  36   7       15.91      -28.15     86.79 o
  -1  36   7       19.02      -46.73     59.81 o
   0  36   7     4519.78     4722.80    133.14 o
   1  36   7      151.80      176.06     40.13 o
   2  36   7     1046.22      998.93     75.90 o
   3  36   7      656.15      626.27     98.42 o
   4  36   7       79.81      128.51     41.66 o
   5  36   7      214.50       72.62     95.82 o
   6  36   7      265.04      263.47     47.34 o
   7  36   7       29.68      -20.96     25.65 o
  -8  37   7      240.65      166.38     58.74 o
  -7  37   7       60.55      -61.03     70.61 o
  -6  37   7      127.39      212.58     45.88 o
  -5  37   7      285.39      371.42     38.82 o
  -4  37   7      224.32      148.28     28.24 o
  -3  37   7     1829.33     2055.65     81.72 o
  -2  37   7     1186.79     1289.21     67.09 o
  -1  37   7       13.04       53.65     35.81 o
   0  37   7       16.55        4.08     32.20 o
   1  37   7       55.41      100.67     36.86 o
   2  37   7      589.67      507.13     63.31 o
   3  37   7     1106.63     1175.74     76.53 o
   4  37   7      989.86     1048.89     58.31 o
   5  37   7      484.23      434.07     46.86 o
   6  37   7      153.12      115.65     63.74 o
   7  37   7       17.88       43.46     26.91 o
  -7  38   7       17.26      -41.88     55.42 o
  -6  38   7        5.78       42.97     34.65 o
  -5  38   7        0.75      -33.53     62.82 o
  -4  38   7      185.68      196.42     46.32 o
  -3  38   7       22.74       -9.15     65.81 o
  -2  38   7       38.69       19.31     41.74 o
  -1  38   7       75.40        4.63     45.76 o
   0  38   7      101.67       35.04     37.10 o
   1  38   7      527.97      470.52     37.97 o
   2  38   7      193.87      119.65     41.95 o
   3  38   7      313.54      205.25    148.35 o
   4  38   7      545.01      510.60     48.94 o
   5  38   7       52.21       33.97     46.88 o
   6  38   7        9.14       31.79     35.57 o
  -8  39   7        4.43        4.83     50.74 o
  -7  39   7      446.88      346.31     75.32 o
  -6  39   7      389.20      360.65     38.07 o
  -5  39   7      291.10      214.74     36.35 o
  -4  39   7      115.92       85.53     29.75 o
  -3  39   7      490.80      545.54     41.69 o
  -2  39   7      358.09      297.56     56.90 o
  -1  39   7      913.39      917.47     43.87 o
   0  39   7       23.37      111.76     62.21 o
   1  39   7      148.31       40.81     38.24 o
   2  39   7      900.97      821.99    106.25 o
   3  39   7      328.39      332.50     46.13 o
   4  39   7      313.37      332.96     65.64 o
   5  39   7       27.55       25.41     43.24 o
   6  39   7       11.40      102.03     55.44 o
  -8  40   7        1.46      -34.02    102.91 o
  -7  40   7       42.71      -20.14     53.92 o
  -6  40   7       22.28      101.69     33.53 o
  -5  40   7        4.59      -21.98    113.34 o
  -4  40   7       66.61       33.07     37.68 o
  -3  40   7      701.50      752.84     62.87 o
  -2  40   7       91.35       83.47     58.99 o
  -1  40   7        7.19       -0.90     71.12 o
   0  40   7     1101.33     1235.92    125.35 o
   1  40   7      194.52      250.73     41.81 o
   2  40   7       29.38       46.13     46.27 o
   3  40   7      854.64      829.68     83.57 o
   4  40   7     1251.77     1013.51    172.47 o
   5  40   7        2.17      -13.98     70.42 o
   6  40   7       43.05       36.30     27.39 o
  -8  41   7        6.48      -55.78     79.01 o
  -7  41   7        2.77      -12.67     57.36 o
  -6  41   7      227.83      155.49     33.66 o
  -5  41   7        0.60       19.56     47.83 o
  -4  41   7      207.64      253.95     36.28 o
  -3  41   7       87.00       29.70     30.57 o
  -2  41   7      230.73      252.23     36.45 o
  -1  41   7      721.98      817.11     43.09 o
   0  41   7      809.75      775.04     83.86 o
   1  41   7       28.68       71.12     35.01 o
   2  41   7     1467.85     1762.34    104.36 o
   3  41   7      154.68       89.61     52.46 o
   4  41   7      484.11      337.01     52.80 o
   5  41   7        4.39       32.59     38.41 o
   6  41   7        0.37      -31.01     42.34 o
  -7  42   7        5.55      -41.86     45.98 o
  -6  42   7       25.83       23.39     46.71 o
  -5  42   7       81.85       57.36     47.68 o
  -4  42   7      171.60      167.98     50.88 o
  -3  42   7      453.15      400.78     37.08 o
  -2  42   7     1161.61     1124.30    113.58 o
  -1  42   7      145.19      135.08     47.95 o
   0  42   7      213.55      295.57     43.00 o
   1  42   7       38.32       35.84     41.25 o
   2  42   7        1.68       11.72     31.96 o
   3  42   7      101.61       27.42     26.86 o
   4  42   7       80.19       26.01     49.55 o
   5  42   7      154.46      221.58     51.13 o
   6  42   7      142.91       17.42     23.66 o
  -7  43   7        9.32       60.71     85.24 o
  -6  43   7      199.71      144.91     41.59 o
  -5  43   7       70.80       25.26     53.38 o
  -4  43   7      574.13      489.73     45.91 o
  -3  43   7     1077.83     1009.70     64.16 o
  -2  43   7      121.32      114.34     55.03 o
  -1  43   7        7.73       24.39     40.28 o
   0  43   7        3.53       -2.31     62.55 o
   1  43   7      940.72     1041.90     54.96 o
   2  43   7      517.53      559.45     46.18 o
   3  43   7       25.61       13.69     41.32 o
   4  43   7        1.97       -8.01     41.30 o
   5  43   7       95.64       13.86     29.48 o
   6  43   7       31.68       17.30     33.99 o
  -7  44   7       95.26       33.99     27.39 o
  -6  44   7        0.44       26.25     28.20 o
  -5  44   7      181.50      125.81     54.64 o
  -4  44   7       51.11       14.44     40.79 o
  -3  44   7        2.45       46.90     51.00 o
  -2  44   7       84.29       87.60     39.99 o
  -1  44   7      109.92      177.20     62.19 o
   0  44   7       10.10       35.18     57.41 o
   1  44   7        6.39       25.21     45.98 o
   2  44   7       12.89       -2.62     46.95 o
   3  44   7        3.08      -44.06     44.06 o
   4  44   7        0.27       21.67     81.58 o
   5  44   7       31.60      -32.17     85.99 o
  -7  45   7       87.54       39.92     17.32 o
  -6  45   7       88.53       83.11     79.08 o
  -5  45   7      184.23      212.22     63.60 o
  -4  45   7       15.73       43.29     49.82 o
  -3  45   7        9.66      -66.80     72.62 o
  -2  45   7        0.23       22.88     59.62 o
  -1  45   7      387.47      340.80     68.94 o
   0  45   7        7.43       -6.04    111.88 o
   1  45   7        1.65      -44.11     72.72 o
   2  45   7      159.40       61.41     31.54 o
   3  45   7      162.27       61.39     22.91 o
   4  45   7      100.82        5.94     16.38 o
   5  45   7      142.37        9.54     35.06 o
  -6  46   7       30.06       43.43     56.88 o
  -5  46   7        7.88       28.20     85.19 o
  -4  46   7       41.71       27.59     40.69 o
  -3  46   7       73.54      191.33     54.16 o
  -2  46   7      271.30      350.53     54.94 o
  -1  46   7       25.29       51.22     50.64 o
   0  46   7       14.89       79.88     42.41 o
   1  46   7       54.96        7.30     45.01 o
   2  46   7      443.52      295.35     54.18 o
   3  46   7       89.15       48.41     42.63 o
   4  46   7       95.42       28.10     21.38 o
   5  46   7      107.68      -58.33     60.37 o
  -6  47   7       28.59       -4.90    113.19 o
  -5  47   7       56.60       48.70     37.25 o
  -4  47   7      165.08      151.99     47.75 o
  -3  47   7      387.42      349.27     54.26 o
  -2  47   7       32.45       56.97     51.05 o
  -1  47   7      443.98      504.61     58.77 o
   0  47   7        0.72      -64.13    101.38 o
   1  47   7        1.16      -12.08     76.60 o
   2  47   7        3.10        8.49     26.98 o
   3  47   7       19.19       11.74     25.55 o
   4  47   7       87.21      -28.37    106.67 o
   5  47   7      149.16       19.34     73.42 o
  -6  48   7       13.82       20.19     52.46 o
  -5  48   7        3.12      106.16     53.43 o
  -4  48   7      111.44      113.24     77.11 o
  -3  48   7      207.77      127.80     56.46 o
  -2  48   7       12.26       25.45     39.92 o
  -1  48   7       73.54       83.71     52.05 o
   0  48   7      220.13      328.37     56.17 o
   1  48   7      401.13      297.65     58.43 o
   2  48   7       16.79      -11.14     40.47 o
   3  48   7      287.30      106.76     68.91 o
   4  48   7      271.97       71.12     42.97 o
  -5  49   7        4.67      -27.59     65.00 o
  -4  49   7        1.90      -51.61     86.62 o
  -3  49   7      123.58       89.42     54.26 o
  -2  49   7       15.67       39.65     37.22 o
  -1  49   7      337.34      269.70     52.12 o
   0  49   7        4.17      -46.56     71.65 o
   1  49   7       33.28      -90.65     90.65 o
   2  49   7       30.75        1.21     16.33 o
   3  49   7       10.13       19.19     18.49 o
   4  49   7       18.77       24.48     33.51 o
  -5  50   7        3.86        4.29     75.44 o
  -4  50   7        9.74      256.82    353.24 o
  -3  50   7       41.25      129.67     49.26 o
  -2  50   7      277.06      288.80     56.25 o
  -1  50   7       29.47        1.70     52.92 o
   0  50   7       30.73       62.75     42.63 o
   1  50   7        5.33      -52.82     76.68 o
   2  50   7        0.26      -41.23     78.71 o
   3  50   7       65.25       25.02     68.45 o
   4  50   7       25.69       28.10     47.73 o
  -5  51   7      172.33      141.80     72.60 o
  -4  51   7      367.60      155.68     48.21 o
  -3  51   7        0.02        4.05     45.33 o
  -2  51   7       43.63       34.77     53.43 o
  -1  51   7       16.22       34.09     46.47 o
   0  51   7        0.01       -7.21     60.03 o
   1  51   7       72.00       90.07    104.36 o
   2  51   7       46.40        6.38     55.15 o
   3  51   7      107.18       22.47     29.80 o
  -4  52   7        1.08      -25.55     46.59 o
  -3  52   7       12.63       -5.65     72.53 o
  -2  52   7        0.04      -47.05     83.40 o
  -1  52   7       23.60       22.91     55.74 o
   0  52   7        5.59        4.42     42.88 o
   1  52   7       75.18       29.94    121.93 o
   2  52   7        4.31      -19.80    118.00 o
   3  52   7        7.94       17.28     50.71 o
  -4  53   7       15.99       10.02     36.83 o
  -3  53   7        0.15      -13.98     63.35 o
  -2  53   7       74.50       14.41     47.27 o
  -1  53   7        5.35      -43.99     61.17 o
   0  53   7      123.22       93.66    115.84 o
   1  53   7       35.43      116.81     58.62 o
   2  53   7       91.10      120.98     57.75 o
  -3  54   7      221.44      269.65    113.24 o
  -2  54   7       21.62      -33.32     68.47 o
  -1  54   7      118.51       40.52     49.40 o
   0  54   7       14.98        5.29     35.79 o
   1  54   7       32.55       31.96     42.46 o
   2  54   7       12.95       96.96     70.80 o
  -2  55   7       71.88       83.86     43.02 o
  -1  55   7       19.18       89.88     85.73 o
   0  55   7       89.90       21.21     43.17 o
   1  55   7       66.59      -52.75     71.75 o
  -1  56   7        3.36       62.31     86.70 o
   0  56   7       38.08       52.14     82.35 o
 -11   0   8        0.42       20.62     61.58 o
 -10   0   8       17.85       29.00     52.63 o
  -9   0   8      313.83      281.88     52.46 o
  -8   0   8     2937.59     3070.13     66.07 o
  -7   0   8     1889.19     1984.82     62.07 o
  -6   0   8     4163.71     4328.04     99.15 o
  -5   0   8     1040.81     1097.39     36.83 o
  -4   0   8      873.50      604.75     21.18 o
  -3   0   8    10165.58    10764.53    128.34 o
  -2   0   8       11.20       15.26     14.05 o
  -1   0   8      470.39      437.52     68.60 o
   0   0   8       21.20       29.24     29.38 o
   1   0   8       78.39       38.77     13.22 o
   2   0   8    10801.11    10523.80    148.65 o
   3   0   8     1369.49     1295.03     43.36 o
   4   0   8       69.50       39.19     25.53 o
   5   0   8      326.76      255.65     39.94 o
   6   0   8       99.10       56.49     47.12 o
   7   0   8       36.71       41.71     72.79 o
   8   0   8        1.94       -2.81     76.12 o
 -11   1   8       20.26        9.32     31.01 o
 -10   1   8      162.61      162.43     48.00 o
  -9   1   8        6.20        5.48     32.42 o
  -8   1   8      445.65      521.88     27.03 o
  -7   1   8       66.26       71.68     22.20 o
  -6   1   8      648.49      683.63     23.73 o
  -5   1   8       58.57       66.17     11.99 o
  -4   1   8      182.03      145.27     12.04 o
  -3   1   8      993.49      990.58     16.09 o
  -2   1   8     2611.75     2533.30     29.63 o
  -1   1   8     1674.74     1576.04     67.29 o
   0   1   8      603.35      596.38     21.13 o
   1   1   8        7.93        9.83      8.08 o
   2   1   8      983.87     1067.11     19.97 o
   3   1   8      815.49      760.55     26.64 o
   4   1   8     7873.87     7966.67    107.23 o
   5   1   8      446.67      488.52     29.85 o
   6   1   8      613.06      600.09     35.45 o
   7   1   8       27.50       64.98     29.21 o
   8   1   8      249.31      308.31     54.98 o
   9   1   8        5.46      -17.93     21.52 o
 -11   2   8       31.09       45.88     51.97 o
 -10   2   8      871.38      937.66     71.31 o
  -9   2   8      448.24      494.93     37.44 o
  -8   2   8       50.54       89.29     21.64 o
  -7   2   8       71.10       59.79     23.22 o
  -6   2   8     1927.27     1988.46     35.62 o
  -5   2   8     3852.15     4012.79     52.85 o
  -4   2   8      751.82      859.48     16.69 o
  -3   2   8      787.67      628.24     12.79 o
  -2   2   8      147.81      145.32     10.46 o
  -1   2   8      316.24      221.44     37.71 o
   0   2   8     2100.51     2118.04     29.41 o
   1   2   8     1852.73     1735.29     24.14 o
   2   2   8     6165.02     5814.83     68.09 o
   3   2   8    29734.14    30365.29    398.11 o
   4   2   8      798.89      821.67     30.60 o
   5   2   8      760.07      792.73     36.25 o
   6   2   8      123.43      141.97     33.36 o
   7   2   8       74.02      153.04     60.95 o
   8   2   8      126.84      152.62     54.81 o
   9   2   8        1.20       -3.06     20.07 o
 -11   3   8        5.64        8.95     34.77 o
 -10   3   8       34.70       36.15     34.43 o
  -9   3   8       17.44       42.49     35.26 o
  -8   3   8      872.37      891.94     29.00 o
  -7   3   8     1691.13     1761.35     50.16 o
  -6   3   8     2193.93     2101.80     50.18 o
  -5   3   8     7161.67     7196.80     79.73 o
  -4   3   8     1578.41     1375.34     27.86 o
  -3   3   8        3.07        2.64      9.15 o
  -2   3   8       87.97       85.29     10.29 o
  -1   3   8      304.25      287.27     29.51 o
   0   3   8     4188.69     4227.05     52.63 o
   1   3   8      562.09      610.26     12.47 o
   2   3   8    12923.52    11929.40    129.11 o
   3   3   8     2549.11     2488.17     43.24 o
   4   3   8     1290.34     1266.83     30.26 o
   5   3   8      854.01      810.92     35.26 o
   6   3   8      312.76      307.53     33.73 o
   7   3   8       79.38      118.12     41.93 o
   8   3   8      110.60       52.70     34.72 o
   9   3   8        0.91        3.08     27.42 o
 -11   4   8        3.49      -39.62     55.27 o
 -10   4   8        4.78       67.99     37.59 o
  -9   4   8       16.06       40.62     28.37 o
  -8   4   8      156.00      146.15     39.82 o
  -7   4   8      372.10      382.48     26.21 o
  -6   4   8        9.44       26.62     18.54 o
  -5   4   8      499.67      471.27     22.47 o
  -4   4   8      228.94      202.44     13.22 o
  -3   4   8     1880.29     1799.44     24.80 o
  -2   4   8      303.46      267.71     11.96 o
  -1   4   8     1694.20     1480.09     39.89 o
   0   4   8     5554.27     5399.88     57.46 o
   1   4   8    11680.06    11546.99    134.11 o
   2   4   8        9.72       36.35     15.53 o
   3   4   8        0.60      -14.46     43.70 o
   4   4   8      572.09      561.58     26.45 o
   5   4   8      310.12      298.26     32.47 o
   6   4   8       61.36      157.09     56.78 o
   7   4   8        5.80        3.66     38.73 o
   8   4   8       62.92       22.64     45.13 o
 -11   5   8       47.19       31.45     99.73 o
 -10   5   8      237.70      196.35     58.45 o
  -9   5   8      131.46      125.13     30.02 o
  -8   5   8       17.28      -12.04     70.37 o
  -7   5   8      648.85      641.12     34.70 o
  -6   5   8     2096.34     2182.17     57.87 o
  -5   5   8      977.19     1084.80     29.19 o
  -4   5   8      482.67      512.06     18.93 o
  -3   5   8     1154.21     1364.35     22.93 o
  -2   5   8       29.02       42.88      9.68 o
  -1   5   8     3184.60     2944.27     38.77 o
   0   5   8     1649.20     1584.77     22.32 o
   1   5   8    20736.91    20570.60    215.83 o
   2   5   8     1248.37     1230.10     29.72 o
   3   5   8      403.65      370.79     17.88 o
   4   5   8     1680.91     1556.38     32.76 o
   5   5   8      464.04      497.89     25.38 o
   6   5   8       54.72       66.07     32.56 o
   7   5   8      165.00      171.79     40.69 o
   8   5   8        0.47       67.50     38.97 o
   9   5   8        1.50       32.05     54.35 o
 -11   6   8        0.27      -67.77     80.05 o
 -10   6   8       39.23       30.43     38.56 o
  -9   6   8      245.64      258.30     32.15 o
  -8   6   8      244.10      256.43     29.36 o
  -7   6   8       19.51        7.42     31.52 o
  -6   6   8       56.36       58.31     21.30 o
  -5   6   8       15.46       27.03     13.59 o
  -4   6   8     2837.10     2927.87     37.85 o
  -3   6   8     3441.67     3415.03     41.91 o
  -2   6   8    11223.81    10014.00    100.92 o
  -1   6   8     1071.02      871.51     15.67 o
   0   6   8      366.66      321.97     13.08 o
   1   6   8     4886.54     4734.25     53.33 o
   2   6   8     3281.17     3285.22     52.31 o
   3   6   8     1073.74     1138.13     24.53 o
   4   6   8       93.92       65.93     19.87 o
   5   6   8     1579.86     1585.65     46.59 o
   6   6   8       80.65       88.91     38.77 o
   7   6   8     1332.00     1318.61     68.74 o
   8   6   8       56.24      142.19     56.83 o
   9   6   8      127.92        7.93     20.99 o
 -11   7   8       29.88       43.58     30.72 o
 -10   7   8        2.27        8.88     35.84 o
  -9   7   8       60.50       78.62     35.26 o
  -8   7   8       95.84      165.51     50.03 o
  -7   7   8      279.52      315.15     33.66 o
  -6   7   8     3541.00     3535.94     50.79 o
  -5   7   8     1298.16     1481.91     29.34 o
  -4   7   8      813.28      812.57     23.42 o
  -3   7   8     5626.25     5295.18     61.27 o
  -2   7   8     3924.79     4005.00     46.15 o
  -1   7   8    12935.11    12531.48    120.91 o
   0   7   8     6669.69     6375.37     76.36 o
   1   7   8       36.50       57.87      9.95 o
   2   7   8    13450.70    13719.67    151.80 o
   3   7   8       36.30       26.30     13.56 o
   4   7   8      280.59      256.82     32.56 o
   5   7   8      155.00      169.46     26.01 o
   6   7   8     1308.22     1370.64     93.30 o
   7   7   8      265.91      264.12     52.48 o
   8   7   8      117.20      203.60     59.42 o
   9   7   8      134.52      271.42     68.40 o
 -11   8   8       32.86        8.83     27.76 o
 -10   8   8      369.40      318.84     36.40 o
  -9   8   8        0.03        2.14     32.05 o
  -8   8   8      432.86      416.77     34.07 o
  -7   8   8      571.50      589.80     29.43 o
  -6   8   8      363.14      383.77     22.98 o
  -5   8   8      167.48      166.43     17.47 o
  -4   8   8     4289.88     4779.84     56.03 o
  -3   8   8        2.65       16.79     10.39 o
  -2   8   8      116.78       99.46      9.61 o
  -1   8   8      637.34      643.40     14.46 o
   0   8   8    48899.00    48689.30    538.85 o
   1   8   8     1718.79     1592.49     27.35 o
   2   8   8       17.52       11.82     12.25 o
   3   8   8     1000.22      986.14     28.66 o
   4   8   8      580.24      576.79     23.20 o
   5   8   8      160.06       99.68     25.94 o
   6   8   8      412.43      377.34     39.99 o
   7   8   8      276.38      255.48     65.30 o
   8   8   8      167.84      109.75     40.93 o
   9   8   8       64.22       15.72     47.24 o
 -11   9   8      157.75      185.75     29.48 o
 -10   9   8      215.04      206.64     41.15 o
  -9   9   8      152.51      125.96     33.29 o
  -8   9   8       77.50       93.27     27.18 o
  -7   9   8     1153.70     1305.05     42.80 o
  -6   9   8     2153.47     2174.60     43.82 o
  -5   9   8     4699.07     4736.70     69.66 o
  -4   9   8     9773.66     9707.87    105.55 o
  -3   9   8    10264.25    10001.26    109.89 o
  -2   9   8        6.94       35.60      9.83 o
  -1   9   8     2665.81     2753.02     31.01 o
   0   9   8     7092.55     7195.10     69.47 o
   1   9   8     3982.64     4152.14     48.51 o
   2   9   8      339.35      334.61     13.83 o
   3   9   8      230.82      183.10     17.11 o
   4   9   8     3962.15     3741.00     62.77 o
   5   9   8     1403.28     1429.55     46.64 o
   6   9   8        0.10      -10.56     66.53 o
   7   9   8      124.15     1248.97    473.91 o
   8   9   8        1.03       36.54     40.59 o
   9   9   8       51.62      -27.30     84.73 o
 -11  10   8        0.44       31.28    132.34 o
 -10  10   8       92.63       51.54     46.10 o
  -9  10   8        3.08       -2.74     63.65 o
  -8  10   8      158.22      168.03     43.58 o
  -7  10   8      116.25      111.45     26.98 o
  -6  10   8       12.22       39.11     19.87 o
  -5  10   8      330.77      357.30     18.83 o
  -4  10   8      128.90      111.54     13.39 o
  -3  10   8     3171.16     2981.13     47.75 o
  -2  10   8      375.75      348.12     10.87 o
  -1  10   8    11019.08    10482.89    104.07 o
   0  10   8     1215.81     1295.71     18.10 o
   1  10   8    10901.44    11234.29    117.90 o
   2  10   8        0.68       -1.75     36.18 o
   3  10   8     3643.12     3583.31     49.40 o
   4  10   8       31.42        3.83     25.77 o
   5  10   8      387.97      430.99     28.17 o
   6  10   8     2056.05     1942.14     76.00 o
   7  10   8      254.30     1326.33    516.96 o
   8  10   8        5.49      -67.65     67.65 o
   9  10   8       26.35      -15.82     64.64 o
 -11  11   8       33.20       -5.07     48.97 o
 -10  11   8      181.62      877.53    444.82 o
  -9  11   8      876.53      756.72     97.57 o
  -8  11   8      897.19      987.98     41.20 o
  -7  11   8      753.64      838.95     31.11 o
  -6  11   8      381.47      458.53     25.72 o
  -5  11   8        1.16       13.52     15.75 o
  -4  11   8       25.09       30.28     11.50 o
  -3  11   8    12213.07    12218.58    131.66 o
  -2  11   8      217.82      174.90     12.64 o
  -1  11   8     5163.96     5074.27     51.17 o
   0  11   8      895.03      751.57     14.97 o
   1  11   8       37.17       30.09     10.43 o
   2  11   8       64.93       74.01     13.10 o
   3  11   8      973.38      956.49     24.26 o
   4  11   8     4263.49     4203.20     69.20 o
   5  11   8     4831.69     4800.98     82.60 o
   6  11   8      173.36      186.18     61.32 o
   7  11   8      104.53      126.64     49.48 o
   8  11   8        1.45       18.97     35.94 o
   9  11   8        2.83       46.71     76.94 o
 -11  12   8       31.31       40.06     51.71 o
 -10  12   8       94.90       51.10     42.61 o
  -9  12   8       65.36       73.25     38.70 o
  -8  12   8      490.14      483.30     36.93 o
  -7  12   8        2.61       26.23     32.15 o
  -6  12   8      528.26      586.86     34.89 o
  -5  12   8      304.01      292.92     20.67 o
  -4  12   8     5636.24     5601.86     62.00 o
  -3  12   8      131.80      203.58     11.62 o
  -2  12   8       21.80       30.26      9.61 o
  -1  12   8     9501.63     9335.82    101.06 o
   0  12   8    21814.24    22086.85    218.55 o
   1  12   8     5927.43     5903.54     61.75 o
   2  12   8     1964.16     2037.33     29.07 o
   3  12   8      881.17      752.45     22.42 o
   4  12   8      136.14      139.11     22.44 o
   5  12   8       82.44      118.56     31.16 o
   6  12   8      161.57       80.00     42.58 o
   7  12   8       79.05      -71.46     71.46 o
   8  12   8       42.01       33.05     46.73 o
   9  12   8       18.10      -31.45    101.79 o
 -10  13   8      131.41       65.25     38.39 o
  -9  13   8       32.75       49.23     37.34 o
  -8  13   8      200.77      208.68     33.87 o
  -7  13   8      935.60      985.87     31.91 o
  -6  13   8      405.72      462.80     26.96 o
  -5  13   8        7.02       20.46     20.67 o
  -4  13   8     3092.69     2907.29     46.10 o
  -3  13   8    18576.69    19397.11    217.70 o
  -2  13   8        1.81        4.73     10.31 o
  -1  13   8       22.81       23.92      9.34 o
   0  13   8     3182.99     3109.13     35.74 o
   1  13   8     2071.73     2093.48     39.33 o
   2  13   8     5387.13     5294.01     68.09 o
   3  13   8     1707.88     1783.40     43.77 o
   4  13   8     3807.17     3758.30     63.33 o
   5  13   8     1181.04     1081.04     48.77 o
   6  13   8      410.62      341.09     49.74 o
   7  13   8      279.26      221.56     54.64 o
   8  13   8       33.01       29.02     73.38 o
   9  13   8       46.27       32.76     34.26 o
 -10  14   8        2.95       -1.29     89.34 o
  -9  14   8      545.57      567.45     39.21 o
  -8  14   8       55.16       54.16     66.46 o
  -7  14   8     1919.75     1992.27     48.38 o
  -6  14   8       32.53       -9.61     59.30 o
  -5  14   8      113.86      120.60     24.90 o
  -4  14   8     2658.56     2485.89     44.94 o
  -3  14   8     4662.66     4583.71     51.10 o
  -2  14   8    18779.79    18345.87    194.75 o
  -1  14   8      355.02      541.71     13.54 o
   0  14   8      603.92      574.25     17.25 o
   1  14   8     1423.87     1392.82     31.98 o
   2  14   8     2421.03     2514.16     34.29 o
   3  14   8      457.03      403.67     19.34 o
   4  14   8      655.60      614.77     45.33 o
   5  14   8      973.60      870.96     71.60 o
   6  14   8      265.28      268.22     48.89 o
   7  14   8      417.87      242.62     46.98 o
   8  14   8       43.40      124.19     80.66 o
   9  14   8       36.37      -22.23     56.83 o
 -10  15   8       36.68       10.12     35.43 o
  -9  15   8       41.99      -18.51     65.93 o
  -8  15   8        5.69      -58.99     97.18 o
  -7  15   8        2.26       25.43     25.82 o
  -6  15   8      321.88      411.75     30.23 o
  -5  15   8     8711.92     8975.69    150.27 o
  -4  15   8       78.12       79.59     16.77 o
  -3  15   8        0.52       33.24     12.35 o
  -2  15   8     1530.36     1427.88     22.20 o
  -1  15   8     1859.78     1812.62     26.13 o
   0  15   8      158.90      147.24     13.37 o
   1  15   8       17.69       -5.14     39.28 o
   2  15   8     4779.26     4513.01     59.76 o
   3  15   8     3964.11     3920.63     48.77 o
   4  15   8      534.51      514.48     51.00 o
   5  15   8      430.04      412.26     40.45 o
   6  15   8      614.95      449.67     69.15 o
   7  15   8      301.24      261.94     68.55 o
   8  15   8       27.40      136.25     79.42 o
   9  15   8        5.05       33.32     67.36 o
 -10  16   8        0.14      -56.08     56.08 o
  -9  16   8        0.01       39.48    113.61 o
  -8  16   8       56.68      131.51     43.56 o
  -7  16   8        0.81       19.85     26.01 o
  -6  16   8      543.06      490.53     26.74 o
  -5  16   8      117.84      135.54     20.77 o
  -4  16   8      710.56      758.97     23.56 o
  -3  16   8     1945.09     1971.45     27.69 o
  -2  16   8       25.00       53.53     11.23 o
  -1  16   8      229.01      241.19     11.45 o
   0  16   8      776.23      945.11     22.35 o
   1  16   8      299.54      329.20     14.58 o
   2  16   8      243.39      239.76     15.31 o
   3  16   8      165.50      161.72     18.27 o
   4  16   8       56.80       58.28     24.65 o
   5  16   8      765.96      824.68     72.99 o
   6  16   8       62.40      101.86    225.73 o
   7  16   8       15.18      111.86     53.79 o
   8  16   8        0.42      -60.71     79.15 o
   9  16   8       55.82       31.79     68.94 o
 -10  17   8      167.93      192.10     79.18 o
  -9  17   8      117.24       14.27     47.00 o
  -8  17   8        3.72       28.58     56.25 o
  -7  17   8       47.86       89.71     33.68 o
  -6  17   8       16.64      -41.57     48.60 o
  -5  17   8     3101.86     3181.36     57.77 o
  -4  17   8     6756.64     7087.97    104.60 o
  -3  17   8     3701.98     3621.33     46.49 o
  -2  17   8      397.66      347.32     14.95 o
  -1  17   8     2723.79     2751.88     34.77 o
   0  17   8     1063.77     1086.96     26.33 o
   1  17   8     2898.35     2811.38     34.09 o
   2  17   8      542.58      459.67     16.11 o
   3  17   8     1759.28     1614.64     44.02 o
   4  17   8      361.99      392.21     29.92 o
   5  17   8     1210.99     1132.94     94.68 o
   6  17   8       43.20       73.21     48.82 o
   7  17   8       41.73      158.52    158.18 o
   8  17   8       63.85       89.95     81.24 o
 -10  18   8       44.64       15.04     51.39 o
  -9  18   8      118.69      310.03     52.44 o
  -8  18   8      313.99      284.04     57.07 o
  -7  18   8     2514.31     2813.85     75.32 o
  -6  18   8      658.41      606.66     32.61 o
  -5  18   8       69.21       75.71     27.90 o
  -4  18   8     2233.30     2190.76     55.54 o
  -3  18   8       60.62       79.64     14.85 o
  -2  18   8    17534.29    18403.81    217.34 o
  -1  18   8    12879.62    12898.26    137.51 o
   0  18   8      127.14      118.73     12.18 o
   1  18   8      367.44      309.03     14.34 o
   2  18   8     1271.00     1099.29     29.58 o
   3  18   8     1430.71     1350.09     30.26 o
   4  18   8      909.09      770.98     32.98 o
   5  18   8      116.40       68.89     33.39 o
   6  18   8     1329.18     1470.17     73.21 o
   7  18   8      160.79       84.51     57.68 o
   8  18   8       28.95      -21.47     43.39 o
 -10  19   8       17.48      -57.26    124.67 o
  -9  19   8      256.89      259.46     34.24 o
  -8  19   8      239.23      235.73     38.36 o
  -7  19   8      321.47      516.76     44.62 o
  -6  19   8       48.21       -2.33     56.37 o
  -5  19   8     5531.15     5768.99    103.56 o
  -4  19   8     1717.37     1658.51     40.23 o
  -3  19   8    12809.09    12863.18    177.67 o
  -2  19   8        4.84        5.48     12.91 o
  -1  19   8     5150.29     4992.74     59.04 o
   0  19   8        3.54       16.74     12.64 o
   1  19   8     3052.59     2994.43     41.30 o
   2  19   8     5215.95     5207.92     65.85 o
   3  19   8      540.64      487.74     48.02 o
   4  19   8     5145.85     5335.00    103.66 o
   5  19   8     1433.91     1577.15     52.68 o
   6  19   8      415.68      426.96    130.50 o
   7  19   8      286.40      330.17     65.39 o
   8  19   8       53.46      166.94     58.91 o
 -10  20   8        0.43      -67.77     67.77 o
  -9  20   8      124.45       93.54     34.67 o
  -8  20   8      389.20      371.22     56.10 o
  -7  20   8      349.92      419.03     52.00 o
  -6  20   8       13.24       55.66     62.77 o
  -5  20   8     1922.77     1956.99     48.53 o
  -4  20   8     5725.06     6077.83    111.86 o
  -3  20   8      447.41      223.19     21.06 o
  -2  20   8      138.87      117.20     13.18 o
  -1  20   8     1855.73     1741.35     34.77 o
   0  20   8     3284.01     3172.00     45.79 o
   1  20   8       15.78       22.13     12.69 o
   2  20   8      716.26      672.62     19.65 o
   3  20   8     3882.81     3872.35     77.53 o
   4  20   8      107.66      125.55     32.66 o
   5  20   8       94.36       83.06     31.35 o
   6  20   8      181.48      181.52     40.89 o
   7  20   8      130.49       30.74     58.79 o
   8  20   8      211.91     2597.68    533.63 o
 -10  21   8       10.14      -35.62     55.93 o
  -9  21   8      296.22      258.86     73.47 o
  -8  21   8      102.26       94.07    100.48 o
  -7  21   8      201.11      171.53     33.82 o
  -6  21   8      584.73      607.88     34.38 o
  -5  21   8      371.33      374.19     33.39 o
  -4  21   8     3958.10     3780.00     88.78 o
  -3  21   8    13548.80    13641.15    195.45 o
  -2  21   8     4802.86     4953.46     65.42 o
  -1  21   8      709.67      694.21     18.71 o
   0  21   8      464.86      419.37     16.91 o
   1  21   8      132.45       99.92     14.73 o
   2  21   8     2247.35     2295.05     55.78 o
   3  21   8       10.32       31.79     27.47 o
   4  21   8      517.00      517.83     47.00 o
   5  21   8       37.53       59.96     35.86 o
   6  21   8        2.25       17.47     40.98 o
   7  21   8        0.60        5.36     42.88 o
   8  21   8        0.72     1356.54    388.19 o
 -10  22   8        0.36        6.43     19.95 o
  -9  22   8       16.16       -3.96     59.16 o
  -8  22   8        8.05        6.72     40.47 o
  -7  22   8      991.24      973.67     58.82 o
  -6  22   8        3.07       62.29     30.09 o
  -5  22   8      973.40     1045.27     64.37 o
  -4  22   8       11.70        6.11     40.33 o
  -3  22   8     3717.48     3475.79     66.51 o
  -2  22   8      256.72      176.60     16.11 o
  -1  22   8     4365.26     4369.36     57.97 o
   0  22   8      654.94      659.68     20.58 o
   1  22   8      336.23      289.06     16.84 o
   2  22   8     3858.94     3951.09     70.03 o
   3  22   8     3019.48     3254.62     60.54 o
   4  22   8      169.95      182.37     29.48 o
   5  22   8      156.94      216.95     31.25 o
   6  22   8      353.51      383.87     44.94 o
   7  22   8       68.61      125.91     59.79 o
   8  22   8        4.36        5.63     28.10 o
 -10  23   8       38.29       16.18     16.09 o
  -9  23   8        2.07       31.16     33.27 o
  -8  23   8        1.81       56.97     60.73 o
  -7  23   8        2.30       18.59     27.76 o
  -6  23   8      892.81      884.59     45.52 o
  -5  23   8     1997.18     2132.55     50.28 o
  -4  23   8     7090.22     7274.35    176.60 o
  -3  23   8    11327.17    11672.02    189.97 o
  -2  23   8     5612.25     5419.05     98.83 o
  -1  23   8     1131.27     1187.24     27.39 o
   0  23   8     7456.27     7055.41     82.62 o
   1  23   8     4133.98     4053.87     78.47 o
   2  23   8     1533.24     1585.94     38.56 o
   3  23   8      621.70      597.03     46.27 o
   4  23   8      322.58      297.85     32.73 o
   5  23   8      315.73      295.23     32.22 o
   6  23   8        3.79       40.26     37.51 o
   7  23   8      228.57      254.34     45.81 o
   8  23   8       91.44      -18.56     39.87 o
 -10  24   8       22.08       10.72     19.73 o
  -9  24   8       99.78       46.98     29.31 o
  -8  24   8       28.69       18.95     37.05 o
  -7  24   8      117.74      145.42     34.63 o
  -6  24   8        6.08      -51.08     58.48 o
  -5  24   8     2023.16     2117.65     67.19 o
  -4  24   8     1568.39     1543.55     53.33 o
  -3  24   8     5398.01     5331.79     81.84 o
  -2  24   8      591.50      695.67     42.51 o
  -1  24   8       52.21        3.30     16.35 o
   0  24   8     4903.93     4649.91     72.67 o
   1  24   8     5487.64     5670.75     89.15 o
   2  24   8      625.72      606.11     27.83 o
   3  24   8     1311.78     1172.54     70.61 o
   4  24   8      438.44      448.10     36.35 o
   5  24   8       13.69      -46.05     71.80 o
   6  24   8      752.00      739.95     56.20 o
   7  24   8       34.87       11.19     49.31 o
   8  24   8        2.20      -11.65     44.40 o
 -10  25   8       68.78      -23.20     47.66 o
  -9  25   8       37.99       32.03     25.55 o
  -8  25   8        5.07      -50.83     55.30 o
  -7  25   8        7.82       36.01     34.55 o
  -6  25   8       29.82       55.49     46.76 o
  -5  25   8      587.99      600.04     33.12 o
  -4  25   8       21.64       -9.63     77.40 o
  -3  25   8      540.46      495.02     26.11 o
  -2  25   8      635.07      625.03     36.35 o
  -1  25   8     9644.93     9986.07    134.50 o
   0  25   8       20.21      -10.31     40.69 o
   1  25   8     1563.82     1374.37     32.85 o
   2  25   8     5991.21     6364.30    196.45 o
   3  25   8     1128.11     1235.22     49.14 o
   4  25   8      115.87      132.95     42.20 o
   5  25   8       59.22       65.32     32.15 o
   6  25   8       11.08       87.86     71.41 o
   7  25   8       32.95        4.95     48.36 o
 -10  26   8       42.34       -1.80     17.45 o
  -9  26   8       37.22       15.17     23.29 o
  -8  26   8        0.37      100.41     34.94 o
  -7  26   8      139.88      114.99     32.44 o
  -6  26   8      200.50      316.73     39.92 o
  -5  26   8     2734.57     3022.94     61.75 o
  -4  26   8      220.16      197.00     30.60 o
  -3  26   8      922.32      860.59     27.66 o
  -2  26   8    17540.87    18428.86    310.61 o
  -1  26   8     8606.38     8012.67    116.71 o
   0  26   8        0.31       12.76     20.79 o
   1  26   8     1187.24     1258.15     54.52 o
   2  26   8       18.95       15.02     25.55 o
   3  26   8      245.98      274.75     34.70 o
   4  26   8      228.99      186.81     32.20 o
   5  26   8      849.70      734.52     40.04 o
   6  26   8      143.55      193.05     47.34 o
   7  26   8        6.97       11.04     39.24 o
  -9  27   8        3.47       10.63     35.64 o
  -8  27   8        0.47      -16.96     55.98 o
  -7  27   8      694.87      749.15     43.48 o
  -6  27   8       38.22      103.88     36.45 o
  -5  27   8       32.80        8.52     34.84 o
  -4  27   8     1309.23     1390.34     42.27 o
  -3  27   8     1372.15     1342.76     56.22 o
  -2  27   8      686.23      614.36     28.22 o
  -1  27   8     8297.30     8588.62    162.28 o
   0  27   8     3452.11     3470.11     74.88 o
   1  27   8      203.29      197.47     24.12 o
   2  27   8      483.34      397.67     37.27 o
   3  27   8       79.64       46.08     35.38 o
   4  27   8     1768.03     1587.88    103.80 o
   5  27   8      518.68      550.54     44.96 o
   6  27   8       58.47      160.85     52.41 o
   7  27   8       97.74       61.00     55.98 o
   8  27   8      168.07       35.81     38.05 o
  -8  28   8        2.79       34.02     35.84 o
  -7  28   8       40.54       21.28     28.37 o
  -6  28   8        6.37       48.99     36.15 o
  -5  28   8     1319.87     1327.91     44.48 o
  -4  28   8       33.13        5.39     26.04 o
  -3  28   8      113.43       84.90     20.38 o
  -2  28   8      350.92      448.31     23.20 o
  -1  28   8      756.46      815.10     52.61 o
   0  28   8      887.23      801.12     56.54 o
   1  28   8     1868.39     1778.87     92.28 o
   2  28   8      109.34       97.86     27.71 o
   3  28   8       94.71       91.91     38.85 o
   4  28   8     1057.20     1044.16     43.09 o
   5  28   8       13.61      -42.32    103.44 o
   6  28   8        0.00       -6.55     65.00 o
   7  28   8        0.65       68.04    171.58 o
  -9  29   8        2.31       17.49     52.87 o
  -8  29   8       68.03       93.64     58.74 o
  -7  29   8      619.43      587.11     45.42 o
  -6  29   8     1618.82     1597.37     68.35 o
  -5  29   8     2052.38     2236.28     69.76 o
  -4  29   8      572.92      613.29     32.15 o
  -3  29   8        3.33       53.46     30.55 o
  -2  29   8       20.25        3.37     19.97 o
  -1  29   8     2653.51     2512.87     53.43 o
   0  29   8      165.00      115.79     44.02 o
   1  29   8     3225.63     3307.83     82.72 o
   2  29   8      263.95      221.46     29.48 o
   3  29   8        9.72      -48.67     68.43 o
   4  29   8     1603.81     1618.19     66.05 o
   5  29   8       75.33       85.99     48.12 o
   6  29   8      128.41       86.31     38.22 o
   7  29   8        3.46       34.26     45.37 o
  -9  30   8      191.61       44.87     24.07 o
  -8  30   8       22.02       77.40     37.37 o
  -7  30   8       25.21       82.60     33.58 o
  -6  30   8      792.30      829.32     59.89 o
  -5  30   8       11.87      -21.64     73.55 o
  -4  30   8       87.70      127.29     30.99 o
  -3  30   8        0.84       -6.16     51.61 o
  -2  30   8      159.27      113.75     28.83 o
  -1  30   8      384.40      377.63     30.31 o
   0  30   8        0.58       26.01     28.37 o
   1  30   8       55.09       28.07     48.21 o
   2  30   8       41.05        5.27     32.01 o
   3  30   8     4582.35     4578.42    385.95 o
   4  30   8     1092.54     1020.60     59.25 o
   5  30   8       10.18      -25.96     66.07 o
   6  30   8        2.15      -13.54     63.82 o
   7  30   8       15.72      -63.94     65.68 o
  -9  31   8       60.29       24.90     20.24 o
  -8  31   8       18.16       38.90     47.70 o
  -7  31   8      202.50      319.66     35.52 o
  -6  31   8       18.29       54.01     62.21 o
  -5  31   8      188.72      224.55     41.88 o
  -4  31   8        2.28        9.90     25.14 o
  -3  31   8        2.57      -13.25     52.41 o
  -2  31   8       51.10       47.56     28.68 o
  -1  31   8       19.14      -19.39     45.76 o
   0  31   8      926.06     1038.33     63.72 o
   1  31   8      723.20      817.04     39.07 o
   2  31   8      882.94     1005.14     48.48 o
   3  31   8      612.70      531.18    104.29 o
   4  31   8     3531.62     3739.06    109.00 o
   5  31   8       59.66        0.97     35.31 o
   6  31   8       23.83       40.69     31.84 o
   7  31   8      127.64       63.38     91.16 o
  -9  32   8        0.11        2.86     13.35 o
  -8  32   8      498.26      339.56     55.69 o
  -7  32   8      625.57      545.74     55.30 o
  -6  32   8      597.05      672.98     45.01 o
  -5  32   8      387.39      393.86     41.71 o
  -4  32   8     2707.57     2824.87     56.71 o
  -3  32   8      303.49      257.98     42.90 o
  -2  32   8      412.81      346.91     48.17 o
  -1  32   8      427.17      441.16     59.98 o
   0  32   8      336.00      308.84     43.34 o
   1  32   8      439.99      557.43     54.23 o
   2  32   8       29.93      -41.76    100.84 o
   3  32   8      154.13      195.33     46.05 o
   4  32   8       14.19       12.04     53.19 o
   5  32   8       13.16       73.13     34.60 o
   6  32   8        0.02       27.47     41.52 o
   7  32   8      119.38       76.22     92.86 o
  -9  33   8        4.27       -4.00     30.62 o
  -8  33   8       34.42       18.81     39.31 o
  -7  33   8      140.74      110.84     36.37 o
  -6  33   8        5.43       32.30     36.45 o
  -5  33   8      399.18      424.63     35.60 o
  -4  33   8      562.52      567.57     42.63 o
  -3  33   8     1103.41     1157.50     43.72 o
  -2  33   8       99.50       10.85     29.55 o
  -1  33   8      591.76      644.01     48.60 o
   0  33   8       40.18       57.09     40.86 o
   1  33   8      117.69      112.78     49.06 o
   2  33   8      181.50      271.16     63.28 o
   3  33   8      246.11      307.99     64.42 o
   4  33   8      393.80      314.45    110.79 o
   5  33   8       14.88        6.48     92.81 o
   6  33   8       90.79       54.47     67.70 o
   7  33   8       30.38       73.21     66.41 o
  -9  34   8        1.82       -1.55     12.93 o
  -8  34   8        4.20      -63.31     63.31 o
  -7  34   8       19.20      -58.50     67.46 o
  -6  34   8      241.29      236.58     34.29 o
  -5  34   8      339.23      304.72     33.66 o
  -4  34   8      283.12      362.44     33.70 o
  -3  34   8     1020.38     1163.30     41.54 o
  -2  34   8     2886.93     3021.39    112.42 o
  -1  34   8       85.40       39.31     43.75 o
   0  34   8      546.79      560.00     48.82 o
   1  34   8       27.51       48.55     47.58 o
   2  34   8       11.14      -58.07     62.19 o
   3  34   8      748.56     1528.87    352.47 o
   4  34   8      571.33      505.17     54.35 o
   5  34   8     2177.71     2297.23    190.79 o
   6  34   8      126.22      150.37    107.88 o
   7  34   8      130.27      -16.67     79.78 o
  -8  35   8       30.56        9.49     41.91 o
  -7  35   8      162.54      212.83     48.36 o
  -6  35   8       51.69      104.97     51.83 o
  -5  35   8     1112.74     1209.84     62.31 o
  -4  35   8      466.72      455.64     34.99 o
  -3  35   8      183.40      154.03     36.23 o
  -2  35   8       87.36      121.59     94.68 o
  -1  35   8       22.99      -33.36     61.22 o
   0  35   8       35.40        1.46     42.80 o
   1  35   8       73.12       36.15    105.24 o
   2  35   8      708.77      642.55    104.00 o
   3  35   8        1.98       -5.70     69.59 o
   4  35   8      385.71      391.12     95.92 o
   5  35   8      425.47      285.30     47.46 o
   6  35   8      256.14      192.66    117.80 o
   7  35   8        4.92      188.49     85.00 o
  -8  36   8       54.34       52.48     34.58 o
  -7  36   8        0.41       16.06     33.36 o
  -6  36   8       20.61       74.59     33.66 o
  -5  36   8        4.25      -45.93     63.28 o
  -4  36   8       49.09       61.85     31.13 o
  -3  36   8      123.23      122.49     32.15 o
  -2  36   8       37.24       31.45     44.26 o
  -1  36   8       15.10      -27.01    102.23 o
   0  36   8      563.71      563.72     67.41 o
   1  36   8     1119.51     1072.13     60.25 o
   2  36   8        4.22      -54.62    105.38 o
   3  36   8        0.63      -55.44     55.44 o
[truncated: 352,314 more chars]
